# Supplementary material for: In silico prediction of ARB resistance: A first step in creating personalized ARB therapy
Source: PLoS Comput Biol. 2020 Nov 25;16(11):e1007719. doi: 10.1371/journal.pcbi.1007719 (PMC7725353; doi:10.1371/journal.pcbi.1007719)
Supplement: S1 File — (PDB) [file pcbi.1007719.s007.pdb]

CRYST1   81.724   81.724  124.687  90.00  90.00  90.00 P 1           1
ATOM      1  N   MET X   1      46.331  32.442  12.252  0.00  0.00            
ATOM      2  HT1 MET X   1      45.516  33.077  12.369  0.00  0.00            
ATOM      3  HT2 MET X   1      46.541  32.036  11.318  0.00  0.00            
ATOM      4  HT3 MET X   1      47.089  33.040  12.638  0.00  0.00            
ATOM      5  CA  MET X   1      46.192  31.196  13.157  0.00  0.00            
ATOM      6  HA  MET X   1      46.989  30.513  12.902  0.00  0.00            
ATOM      7  CB  MET X   1      46.381  31.691  14.658  0.00  0.00            
ATOM      8  HB1 MET X   1      45.462  31.652  15.281  0.00  0.00            
ATOM      9  HB2 MET X   1      46.697  32.756  14.674  0.00  0.00            
ATOM     10  CG  MET X   1      47.499  30.905  15.376  0.00  0.00            
ATOM     11  HG1 MET X   1      47.138  29.855  15.342  0.00  0.00            
ATOM     12  HG2 MET X   1      47.455  31.159  16.456  0.00  0.00            
ATOM     13  SD  MET X   1      49.138  31.018  14.526  0.00  0.00            
ATOM     14  CE  MET X   1      49.924  29.746  15.466  0.00  0.00            
ATOM     15  HE1 MET X   1      49.873  30.070  16.527  0.00  0.00            
ATOM     16  HE2 MET X   1      50.985  29.661  15.150  0.00  0.00            
ATOM     17  HE3 MET X   1      49.395  28.806  15.199  0.00  0.00            
ATOM     18  C   MET X   1      44.880  30.360  13.003  0.00  0.00            
ATOM     19  O   MET X   1      43.844  30.989  12.703  0.00  0.00            
ATOM     20  N   ILE X   2      44.917  28.954  12.965  0.00  0.00            
ATOM     21  HN  ILE X   2      45.800  28.577  13.235  0.00  0.00            
ATOM     22  CA  ILE X   2      43.732  28.071  12.680  0.00  0.00            
ATOM     23  HA  ILE X   2      43.234  28.565  11.859  0.00  0.00            
ATOM     24  CB  ILE X   2      44.226  26.617  12.329  0.00  0.00            
ATOM     25  HB  ILE X   2      45.116  26.885  11.721  0.00  0.00            
ATOM     26  CG2 ILE X   2      44.416  25.787  13.543  0.00  0.00            
ATOM     27 HG21 ILE X   2      44.980  26.434  14.248  0.00  0.00            
ATOM     28 HG22 ILE X   2      44.944  24.873  13.195  0.00  0.00            
ATOM     29 HG23 ILE X   2      43.430  25.472  13.948  0.00  0.00            
ATOM     30  CG1 ILE X   2      43.257  26.055  11.298  0.00  0.00            
ATOM     31 HG11 ILE X   2      43.193  26.728  10.417  0.00  0.00            
ATOM     32 HG12 ILE X   2      42.217  25.992  11.684  0.00  0.00            
ATOM     33  CD  ILE X   2      43.756  24.709  10.686  0.00  0.00            
ATOM     34  HD1 ILE X   2      43.809  23.907  11.453  0.00  0.00            
ATOM     35  HD2 ILE X   2      44.742  24.705  10.175  0.00  0.00            
ATOM     36  HD3 ILE X   2      42.999  24.363   9.949  0.00  0.00            
ATOM     37  C   ILE X   2      42.774  28.200  13.795  0.00  0.00            
ATOM     38  O   ILE X   2      43.209  28.455  14.935  0.00  0.00            
ATOM     39  N   LEU X   3      41.440  28.214  13.472  0.00  0.00            
ATOM     40  HN  LEU X   3      41.305  27.934  12.524  0.00  0.00            
ATOM     41  CA  LEU X   3      40.386  28.435  14.454  0.00  0.00            
ATOM     42  HA  LEU X   3      39.476  28.014  14.053  0.00  0.00            
ATOM     43  CB  LEU X   3      40.524  27.564  15.740  0.00  0.00            
ATOM     44  HB1 LEU X   3      39.626  27.770  16.360  0.00  0.00            
ATOM     45  HB2 LEU X   3      41.459  27.888  16.245  0.00  0.00            
ATOM     46  CG  LEU X   3      40.492  25.969  15.510  0.00  0.00            
ATOM     47  HG  LEU X   3      41.448  25.695  15.015  0.00  0.00            
ATOM     48  CD1 LEU X   3      40.530  25.151  16.808  0.00  0.00            
ATOM     49 HD11 LEU X   3      41.535  25.044  17.270  0.00  0.00            
ATOM     50 HD12 LEU X   3      40.033  24.162  16.714  0.00  0.00            
ATOM     51 HD13 LEU X   3      39.848  25.641  17.536  0.00  0.00            
ATOM     52  CD2 LEU X   3      39.210  25.478  14.752  0.00  0.00            
ATOM     53 HD21 LEU X   3      38.343  25.703  15.408  0.00  0.00            
ATOM     54 HD22 LEU X   3      39.269  24.386  14.555  0.00  0.00            
ATOM     55 HD23 LEU X   3      39.166  26.060  13.806  0.00  0.00            
ATOM     56  C   LEU X   3      40.153  29.923  14.721  0.00  0.00            
ATOM     57  O   LEU X   3      40.933  30.868  14.561  0.00  0.00            
ATOM     58  N   ASN X   4      38.923  30.286  15.162  0.00  0.00            
ATOM     59  HN  ASN X   4      38.287  29.586  15.474  0.00  0.00            
ATOM     60  CA  ASN X   4      38.396  31.621  15.378  0.00  0.00            
ATOM     61  HA  ASN X   4      37.320  31.534  15.394  0.00  0.00            
ATOM     62  CB  ASN X   4      38.778  32.327  16.754  0.00  0.00            
ATOM     63  HB1 ASN X   4      37.988  33.005  17.141  0.00  0.00            
ATOM     64  HB2 ASN X   4      39.547  33.127  16.697  0.00  0.00            
ATOM     65  CG  ASN X   4      38.958  31.326  17.849  0.00  0.00            
ATOM     66  OD1 ASN X   4      40.075  31.167  18.334  0.00  0.00            
ATOM     67  ND2 ASN X   4      37.958  30.568  18.250  0.00  0.00            
ATOM     68 HD21 ASN X   4      37.144  30.820  17.727  0.00  0.00            
ATOM     69 HD22 ASN X   4      38.184  29.706  18.704  0.00  0.00            
ATOM     70  C   ASN X   4      38.507  32.535  14.093  0.00  0.00            
ATOM     71  O   ASN X   4      38.685  33.752  14.193  0.00  0.00            
ATOM     72  N   SER X   5      38.257  32.068  12.848  0.00  0.00            
ATOM     73  HN  SER X   5      37.979  31.111  12.845  0.00  0.00            
ATOM     74  CA  SER X   5      38.404  32.888  11.671  0.00  0.00            
ATOM     75  HA  SER X   5      39.436  33.204  11.663  0.00  0.00            
ATOM     76  CB  SER X   5      38.212  32.006  10.371  0.00  0.00            
ATOM     77  HB1 SER X   5      37.237  31.473  10.388  0.00  0.00            
ATOM     78  HB2 SER X   5      39.002  31.228  10.306  0.00  0.00            
ATOM     79  OG  SER X   5      38.407  32.735   9.199  0.00  0.00            
ATOM     80  HG1 SER X   5      39.207  33.266   9.214  0.00  0.00            
ATOM     81  C   SER X   5      37.525  34.160  11.611  0.00  0.00            
ATOM     82  O   SER X   5      36.364  34.139  12.069  0.00  0.00            
ATOM     83  N   SER X   6      38.103  35.233  10.989  0.00  0.00            
ATOM     84  HN  SER X   6      38.979  35.065  10.543  0.00  0.00            
ATOM     85  CA  SER X   6      37.419  36.502  10.704  0.00  0.00            
ATOM     86  HA  SER X   6      36.453  36.246  10.294  0.00  0.00            
ATOM     87  CB  SER X   6      37.048  37.276  12.029  0.00  0.00            
ATOM     88  HB1 SER X   6      37.911  37.626  12.634  0.00  0.00            
ATOM     89  HB2 SER X   6      36.411  36.600  12.639  0.00  0.00            
ATOM     90  OG  SER X   6      36.298  38.493  11.779  0.00  0.00            
ATOM     91  HG1 SER X   6      35.394  38.242  11.574  0.00  0.00            
ATOM     92  C   SER X   6      38.181  37.397   9.785  0.00  0.00            
ATOM     93  O   SER X   6      39.283  37.075   9.393  0.00  0.00            
ATOM     94  N   THR X   7      37.639  38.583   9.398  0.00  0.00            
ATOM     95  HN  THR X   7      36.762  38.820   9.809  0.00  0.00            
ATOM     96  CA  THR X   7      38.138  39.617   8.467  0.00  0.00            
ATOM     97  HA  THR X   7      38.559  39.089   7.625  0.00  0.00            
ATOM     98  CB  THR X   7      36.990  40.575   7.976  0.00  0.00            
ATOM     99  HB  THR X   7      37.400  41.453   7.432  0.00  0.00            
ATOM    100  OG1 THR X   7      36.181  40.962   9.088  0.00  0.00            
ATOM    101  HG1 THR X   7      36.789  41.382   9.701  0.00  0.00            
ATOM    102  CG2 THR X   7      36.052  39.765   6.967  0.00  0.00            
ATOM    103 HG21 THR X   7      35.631  38.847   7.431  0.00  0.00            
ATOM    104 HG22 THR X   7      36.634  39.519   6.053  0.00  0.00            
ATOM    105 HG23 THR X   7      35.123  40.285   6.650  0.00  0.00            
ATOM    106  C   THR X   7      39.196  40.503   9.107  0.00  0.00            
ATOM    107  O   THR X   7      39.369  40.580  10.359  0.00  0.00            
ATOM    108  N   GLU X   8      40.158  41.058   8.336  0.00  0.00            
ATOM    109  HN  GLU X   8      40.034  40.855   7.367  0.00  0.00            
ATOM    110  CA  GLU X   8      41.141  41.931   8.945  0.00  0.00            
ATOM    111  HA  GLU X   8      41.444  41.412   9.842  0.00  0.00            
ATOM    112  CB  GLU X   8      42.415  41.976   8.064  0.00  0.00            
ATOM    113  HB1 GLU X   8      43.204  42.553   8.592  0.00  0.00            
ATOM    114  HB2 GLU X   8      42.165  42.339   7.044  0.00  0.00            
ATOM    115  CG  GLU X   8      43.268  40.586   7.937  0.00  0.00            
ATOM    116  HG1 GLU X   8      42.722  39.938   7.218  0.00  0.00            
ATOM    117  HG2 GLU X   8      43.317  40.044   8.905  0.00  0.00            
ATOM    118  CD  GLU X   8      44.563  40.839   7.354  0.00  0.00            
ATOM    119  OE1 GLU X   8      45.680  40.621   8.004  0.00  0.00            
ATOM    120  OE2 GLU X   8      44.647  41.413   6.217  0.00  0.00            
ATOM    121  C   GLU X   8      40.697  43.372   9.262  0.00  0.00            
ATOM    122  O   GLU X   8      39.806  43.909   8.616  0.00  0.00            
ATOM    123  N   ASP X   9      41.350  44.014  10.309  0.00  0.00            
ATOM    124  HN  ASP X   9      42.154  43.605  10.734  0.00  0.00            
ATOM    125  CA  ASP X   9      40.933  45.373  10.695  0.00  0.00            
ATOM    126  HA  ASP X   9      39.883  45.242  10.914  0.00  0.00            
ATOM    127  CB  ASP X   9      41.552  45.723  12.057  0.00  0.00            
ATOM    128  HB1 ASP X   9      41.466  46.792  12.345  0.00  0.00            
ATOM    129  HB2 ASP X   9      42.644  45.722  11.851  0.00  0.00            
ATOM    130  CG  ASP X   9      41.116  44.830  13.175  0.00  0.00            
ATOM    131  OD1 ASP X   9      41.940  44.698  14.122  0.00  0.00            
ATOM    132  OD2 ASP X   9      39.948  44.299  13.215  0.00  0.00            
ATOM    133  C   ASP X   9      41.001  46.444   9.648  0.00  0.00            
ATOM    134  O   ASP X   9      41.794  46.449   8.715  0.00  0.00            
ATOM    135  N   GLY X  10      40.038  47.430   9.914  0.00  0.00            
ATOM    136  HN  GLY X  10      39.480  47.373  10.738  0.00  0.00            
ATOM    137  CA  GLY X  10      39.839  48.629   9.094  0.00  0.00            
ATOM    138  HA1 GLY X  10      38.856  49.061   9.210  0.00  0.00            
ATOM    139  HA2 GLY X  10      40.085  48.299   8.095  0.00  0.00            
ATOM    140  C   GLY X  10      40.958  49.652   9.268  0.00  0.00            
ATOM    141  O   GLY X  10      41.654  49.629  10.280  0.00  0.00            
ATOM    142  N   ILE X  11      41.049  50.564   8.343  0.00  0.00            
ATOM    143  HN  ILE X  11      40.324  50.703   7.674  0.00  0.00            
ATOM    144  CA  ILE X  11      41.991  51.694   8.399  0.00  0.00            
ATOM    145  HA  ILE X  11      43.010  51.506   8.702  0.00  0.00            
ATOM    146  CB  ILE X  11      42.193  52.337   6.953  0.00  0.00            
ATOM    147  HB  ILE X  11      41.263  52.761   6.517  0.00  0.00            
ATOM    148  CG2 ILE X  11      43.133  53.578   6.935  0.00  0.00            
ATOM    149 HG21 ILE X  11      42.659  54.394   7.522  0.00  0.00            
ATOM    150 HG22 ILE X  11      43.261  53.958   5.899  0.00  0.00            
ATOM    151 HG23 ILE X  11      44.063  53.202   7.412  0.00  0.00            
ATOM    152  CG1 ILE X  11      42.730  51.272   5.952  0.00  0.00            
ATOM    153 HG11 ILE X  11      42.971  51.735   4.971  0.00  0.00            
ATOM    154 HG12 ILE X  11      41.925  50.518   5.816  0.00  0.00            
ATOM    155  CD  ILE X  11      43.920  50.294   6.256  0.00  0.00            
ATOM    156  HD1 ILE X  11      44.848  50.904   6.304  0.00  0.00            
ATOM    157  HD2 ILE X  11      43.901  49.448   5.537  0.00  0.00            
ATOM    158  HD3 ILE X  11      43.841  49.860   7.275  0.00  0.00            
ATOM    159  C   ILE X  11      41.514  52.797   9.318  0.00  0.00            
ATOM    160  O   ILE X  11      40.435  53.329   9.107  0.00  0.00            
ATOM    161  N   LYS X  12      42.330  53.110  10.323  0.00  0.00            
ATOM    162  HN  LYS X  12      43.247  52.722  10.371  0.00  0.00            
ATOM    163  CA  LYS X  12      41.752  53.997  11.461  0.00  0.00            
ATOM    164  HA  LYS X  12      40.905  54.532  11.058  0.00  0.00            
ATOM    165  CB  LYS X  12      41.422  53.291  12.753  0.00  0.00            
ATOM    166  HB1 LYS X  12      40.932  53.879  13.558  0.00  0.00            
ATOM    167  HB2 LYS X  12      42.375  52.841  13.103  0.00  0.00            
ATOM    168  CG  LYS X  12      40.406  52.122  12.682  0.00  0.00            
ATOM    169  HG1 LYS X  12      40.406  51.776  13.738  0.00  0.00            
ATOM    170  HG2 LYS X  12      40.864  51.408  11.965  0.00  0.00            
ATOM    171  CD  LYS X  12      38.988  52.518  12.165  0.00  0.00            
ATOM    172  HD1 LYS X  12      39.006  53.024  11.176  0.00  0.00            
ATOM    173  HD2 LYS X  12      38.623  53.156  12.998  0.00  0.00            
ATOM    174  CE  LYS X  12      38.079  51.289  12.075  0.00  0.00            
ATOM    175  HE1 LYS X  12      37.957  50.872  13.097  0.00  0.00            
ATOM    176  HE2 LYS X  12      38.395  50.526  11.332  0.00  0.00            
ATOM    177  NZ  LYS X  12      36.767  51.633  11.678  0.00  0.00            
ATOM    178  HZ1 LYS X  12      36.826  52.296  10.879  0.00  0.00            
ATOM    179  HZ2 LYS X  12      36.303  52.101  12.483  0.00  0.00            
ATOM    180  HZ3 LYS X  12      36.180  50.798  11.480  0.00  0.00            
ATOM    181  C   LYS X  12      42.750  55.169  11.704  0.00  0.00            
ATOM    182  O   LYS X  12      43.983  55.057  11.637  0.00  0.00            
ATOM    183  N   ARG X  13      42.118  56.315  12.079  0.00  0.00            
ATOM    184  HN  ARG X  13      41.123  56.338  12.012  0.00  0.00            
ATOM    185  CA  ARG X  13      42.771  57.568  12.528  0.00  0.00            
ATOM    186  HA  ARG X  13      43.739  57.733  12.077  0.00  0.00            
ATOM    187  CB  ARG X  13      41.965  58.786  12.070  0.00  0.00            
ATOM    188  HB1 ARG X  13      42.407  59.765  12.351  0.00  0.00            
ATOM    189  HB2 ARG X  13      40.955  58.807  12.533  0.00  0.00            
ATOM    190  CG  ARG X  13      41.624  58.815  10.538  0.00  0.00            
ATOM    191  HG1 ARG X  13      41.470  57.747  10.272  0.00  0.00            
ATOM    192  HG2 ARG X  13      42.496  59.254  10.008  0.00  0.00            
ATOM    193  CD  ARG X  13      40.397  59.639  10.146  0.00  0.00            
ATOM    194  HD1 ARG X  13      40.442  59.708   9.038  0.00  0.00            
ATOM    195  HD2 ARG X  13      40.469  60.616  10.669  0.00  0.00            
ATOM    196  NE  ARG X  13      39.240  58.802  10.629  0.00  0.00            
ATOM    197  HE  ARG X  13      39.368  57.960  11.154  0.00  0.00            
ATOM    198  CZ  ARG X  13      38.005  59.075  10.260  0.00  0.00            
ATOM    199  NH1 ARG X  13      37.539  60.036   9.520  0.00  0.00            
ATOM    200 HH11 ARG X  13      38.164  60.605   8.985  0.00  0.00            
ATOM    201 HH12 ARG X  13      36.588  60.304   9.673  0.00  0.00            
ATOM    202  NH2 ARG X  13      37.095  58.455  10.970  0.00  0.00            
ATOM    203 HH21 ARG X  13      37.504  57.966  11.741  0.00  0.00            
ATOM    204 HH22 ARG X  13      36.133  58.729  10.997  0.00  0.00            
ATOM    205  C   ARG X  13      42.859  57.625  14.051  0.00  0.00            
ATOM    206  O   ARG X  13      42.433  56.774  14.772  0.00  0.00            
ATOM    207  N   ILE X  14      43.350  58.741  14.549  0.00  0.00            
ATOM    208  HN  ILE X  14      43.343  59.595  14.034  0.00  0.00            
ATOM    209  CA  ILE X  14      43.417  58.973  15.980  0.00  0.00            
ATOM    210  HA  ILE X  14      43.605  58.069  16.540  0.00  0.00            
ATOM    211  CB  ILE X  14      44.606  59.838  16.418  0.00  0.00            
ATOM    212  HB  ILE X  14      44.456  60.871  16.037  0.00  0.00            
ATOM    213  CG2 ILE X  14      44.747  59.933  17.983  0.00  0.00            
ATOM    214 HG21 ILE X  14      43.823  60.329  18.455  0.00  0.00            
ATOM    215 HG22 ILE X  14      45.664  60.487  18.279  0.00  0.00            
ATOM    216 HG23 ILE X  14      45.043  58.936  18.374  0.00  0.00            
ATOM    217  CG1 ILE X  14      45.916  59.389  15.698  0.00  0.00            
ATOM    218 HG11 ILE X  14      46.738  60.103  15.921  0.00  0.00            
ATOM    219 HG12 ILE X  14      45.761  59.407  14.598  0.00  0.00            
ATOM    220  CD  ILE X  14      46.360  57.891  16.137  0.00  0.00            
ATOM    221  HD1 ILE X  14      46.359  57.768  17.241  0.00  0.00            
ATOM    222  HD2 ILE X  14      47.420  57.775  15.822  0.00  0.00            
ATOM    223  HD3 ILE X  14      45.718  57.174  15.581  0.00  0.00            
ATOM    224  C   ILE X  14      42.170  59.505  16.569  0.00  0.00            
ATOM    225  O   ILE X  14      41.596  60.498  16.159  0.00  0.00            
ATOM    226  N   GLN X  15      41.610  58.694  17.519  0.00  0.00            
ATOM    227  HN  GLN X  15      42.106  57.900  17.861  0.00  0.00            
ATOM    228  CA  GLN X  15      40.309  58.832  18.224  0.00  0.00            
ATOM    229  HA  GLN X  15      40.392  58.109  19.023  0.00  0.00            
ATOM    230  CB  GLN X  15      40.008  60.288  18.835  0.00  0.00            
ATOM    231  HB1 GLN X  15      38.944  60.290  19.156  0.00  0.00            
ATOM    232  HB2 GLN X  15      40.194  61.048  18.046  0.00  0.00            
ATOM    233  CG  GLN X  15      40.945  60.705  19.989  0.00  0.00            
ATOM    234  HG1 GLN X  15      40.940  61.816  19.971  0.00  0.00            
ATOM    235  HG2 GLN X  15      41.977  60.315  19.858  0.00  0.00            
ATOM    236  CD  GLN X  15      40.436  60.247  21.350  0.00  0.00            
ATOM    237  OE1 GLN X  15      39.734  60.906  22.104  0.00  0.00            
ATOM    238  NE2 GLN X  15      40.978  59.093  21.743  0.00  0.00            
ATOM    239 HE21 GLN X  15      40.684  58.700  22.615  0.00  0.00            
ATOM    240 HE22 GLN X  15      41.622  58.561  21.193  0.00  0.00            
ATOM    241  C   GLN X  15      39.174  58.252  17.387  0.00  0.00            
ATOM    242  O   GLN X  15      38.019  58.228  17.751  0.00  0.00            
ATOM    243  N   ASP X  16      39.582  57.484  16.351  0.00  0.00            
ATOM    244  HN  ASP X  16      40.526  57.470  16.031  0.00  0.00            
ATOM    245  CA  ASP X  16      38.684  56.522  15.640  0.00  0.00            
ATOM    246  HA  ASP X  16      37.791  57.105  15.472  0.00  0.00            
ATOM    247  CB  ASP X  16      39.171  55.891  14.307  0.00  0.00            
ATOM    248  HB1 ASP X  16      38.689  54.898  14.180  0.00  0.00            
ATOM    249  HB2 ASP X  16      40.248  55.640  14.406  0.00  0.00            
ATOM    250  CG  ASP X  16      38.841  56.751  13.094  0.00  0.00            
ATOM    251  OD1 ASP X  16      39.362  56.362  12.003  0.00  0.00            
ATOM    252  OD2 ASP X  16      38.062  57.713  13.179  0.00  0.00            
ATOM    253  C   ASP X  16      38.198  55.456  16.539  0.00  0.00            
ATOM    254  O   ASP X  16      38.969  54.892  17.321  0.00  0.00            
ATOM    255  N   ASP X  17      36.875  54.986  16.474  0.00  0.00            
ATOM    256  HN  ASP X  17      36.617  54.245  17.088  0.00  0.00            
ATOM    257  CA  ASP X  17      35.823  55.443  15.539  0.00  0.00            
ATOM    258  HA  ASP X  17      36.213  55.947  14.667  0.00  0.00            
ATOM    259  CB  ASP X  17      34.911  54.330  15.084  0.00  0.00            
ATOM    260  HB1 ASP X  17      34.030  54.813  14.610  0.00  0.00            
ATOM    261  HB2 ASP X  17      34.596  53.700  15.943  0.00  0.00            
ATOM    262  CG  ASP X  17      35.472  53.509  13.952  0.00  0.00            
ATOM    263  OD1 ASP X  17      35.759  54.039  12.873  0.00  0.00            
ATOM    264  OD2 ASP X  17      35.470  52.295  14.180  0.00  0.00            
ATOM    265  C   ASP X  17      35.023  56.408  16.341  0.00  0.00            
ATOM    266  O   ASP X  17      34.123  57.052  15.767  0.00  0.00            
ATOM    267  N   CYS X  18      35.220  56.548  17.712  0.00  0.00            
ATOM    268  HN  CYS X  18      35.850  55.894  18.124  0.00  0.00            
ATOM    269  CA  CYS X  18      34.211  57.179  18.641  0.00  0.00            
ATOM    270  HA  CYS X  18      33.192  57.078  18.297  0.00  0.00            
ATOM    271  CB  CYS X  18      34.190  56.458  20.004  0.00  0.00            
ATOM    272  HB1 CYS X  18      33.358  56.905  20.589  0.00  0.00            
ATOM    273  HB2 CYS X  18      35.089  56.836  20.535  0.00  0.00            
ATOM    274  SG  CYS X  18      34.194  54.649  19.979  0.00  0.00            
ATOM    275  C   CYS X  18      34.537  58.617  18.927  0.00  0.00            
ATOM    276  O   CYS X  18      35.584  58.963  19.442  0.00  0.00            
ATOM    277  N   PRO X  19      33.512  59.552  18.762  0.00  0.00            
ATOM    278  CD  PRO X  19      32.443  59.361  17.780  0.00  0.00            
ATOM    279  HD1 PRO X  19      31.762  58.659  18.307  0.00  0.00            
ATOM    280  HD2 PRO X  19      32.797  58.837  16.867  0.00  0.00            
ATOM    281  CA  PRO X  19      33.294  60.796  19.461  0.00  0.00            
ATOM    282  HA  PRO X  19      34.079  61.485  19.185  0.00  0.00            
ATOM    283  CB  PRO X  19      31.873  61.282  18.978  0.00  0.00            
ATOM    284  HB1 PRO X  19      31.724  62.382  18.947  0.00  0.00            
ATOM    285  HB2 PRO X  19      31.067  60.888  19.633  0.00  0.00            
ATOM    286  CG  PRO X  19      31.737  60.714  17.613  0.00  0.00            
ATOM    287  HG1 PRO X  19      30.697  60.476  17.302  0.00  0.00            
ATOM    288  HG2 PRO X  19      32.264  61.236  16.785  0.00  0.00            
ATOM    289  C   PRO X  19      33.433  60.888  20.994  0.00  0.00            
ATOM    290  O   PRO X  19      33.385  59.848  21.706  0.00  0.00            
ATOM    291  N   LYS X  20      33.540  62.054  21.558  0.00  0.00            
ATOM    292  HN  LYS X  20      33.545  62.864  20.976  0.00  0.00            
ATOM    293  CA  LYS X  20      33.411  62.256  22.945  0.00  0.00            
ATOM    294  HA  LYS X  20      33.817  61.388  23.443  0.00  0.00            
ATOM    295  CB  LYS X  20      34.339  63.414  23.287  0.00  0.00            
ATOM    296  HB1 LYS X  20      33.993  64.356  22.810  0.00  0.00            
ATOM    297  HB2 LYS X  20      35.374  63.311  22.898  0.00  0.00            
ATOM    298  CG  LYS X  20      34.471  63.634  24.857  0.00  0.00            
ATOM    299  HG1 LYS X  20      33.497  64.041  25.201  0.00  0.00            
ATOM    300  HG2 LYS X  20      35.186  64.470  25.007  0.00  0.00            
ATOM    301  CD  LYS X  20      34.810  62.351  25.687  0.00  0.00            
ATOM    302  HD1 LYS X  20      35.637  61.823  25.166  0.00  0.00            
ATOM    303  HD2 LYS X  20      33.930  61.672  25.700  0.00  0.00            
ATOM    304  CE  LYS X  20      35.034  62.539  27.221  0.00  0.00            
ATOM    305  HE1 LYS X  20      34.044  62.892  27.582  0.00  0.00            
ATOM    306  HE2 LYS X  20      35.819  63.315  27.350  0.00  0.00            
ATOM    307  NZ  LYS X  20      35.488  61.344  27.919  0.00  0.00            
ATOM    308  HZ1 LYS X  20      34.893  60.495  27.834  0.00  0.00            
ATOM    309  HZ2 LYS X  20      35.564  61.583  28.928  0.00  0.00            
ATOM    310  HZ3 LYS X  20      36.436  61.046  27.612  0.00  0.00            
ATOM    311  C   LYS X  20      31.959  62.484  23.225  0.00  0.00            
ATOM    312  O   LYS X  20      31.407  63.479  22.744  0.00  0.00            
ATOM    313  N   ALA X  21      31.169  61.590  23.877  0.00  0.00            
ATOM    314  HN  ALA X  21      31.584  60.877  24.437  0.00  0.00            
ATOM    315  CA  ALA X  21      29.742  61.587  23.729  0.00  0.00            
ATOM    316  HA  ALA X  21      29.337  62.463  23.244  0.00  0.00            
ATOM    317  CB  ALA X  21      29.187  60.373  22.988  0.00  0.00            
ATOM    318  HB1 ALA X  21      29.561  59.469  23.515  0.00  0.00            
ATOM    319  HB2 ALA X  21      29.667  60.287  21.990  0.00  0.00            
ATOM    320  HB3 ALA X  21      28.086  60.447  22.860  0.00  0.00            
ATOM    321  C   ALA X  21      29.227  61.711  25.192  0.00  0.00            
ATOM    322  O   ALA X  21      29.629  62.653  25.942  0.00  0.00            
ATOM    323  N   GLY X  22      28.243  60.813  25.559  0.00  0.00            
ATOM    324  HN  GLY X  22      27.895  60.061  25.005  0.00  0.00            
ATOM    325  CA  GLY X  22      27.590  60.830  26.860  0.00  0.00            
ATOM    326  HA1 GLY X  22      28.331  61.044  27.616  0.00  0.00            
ATOM    327  HA2 GLY X  22      27.162  59.849  27.010  0.00  0.00            
ATOM    328  C   GLY X  22      26.539  61.922  26.859  0.00  0.00            
ATOM    329  O   GLY X  22      26.345  62.657  27.790  0.00  0.00            
ATOM    330  N   ARG X  23      25.885  62.096  25.697  0.00  0.00            
ATOM    331  HN  ARG X  23      26.110  61.506  24.925  0.00  0.00            
ATOM    332  CA  ARG X  23      25.243  63.393  25.390  0.00  0.00            
ATOM    333  HA  ARG X  23      25.812  64.162  25.890  0.00  0.00            
ATOM    334  CB  ARG X  23      25.300  63.702  23.934  0.00  0.00            
ATOM    335  HB1 ARG X  23      24.668  64.613  23.852  0.00  0.00            
ATOM    336  HB2 ARG X  23      24.924  62.842  23.340  0.00  0.00            
ATOM    337  CG  ARG X  23      26.779  63.879  23.473  0.00  0.00            
ATOM    338  HG1 ARG X  23      26.803  64.119  22.389  0.00  0.00            
ATOM    339  HG2 ARG X  23      27.330  62.942  23.702  0.00  0.00            
ATOM    340  CD  ARG X  23      27.528  64.919  24.267  0.00  0.00            
ATOM    341  HD1 ARG X  23      28.457  65.194  23.723  0.00  0.00            
ATOM    342  HD2 ARG X  23      27.664  64.467  25.272  0.00  0.00            
ATOM    343  NE  ARG X  23      26.739  66.217  24.279  0.00  0.00            
ATOM    344  HE  ARG X  23      25.771  66.181  24.528  0.00  0.00            
ATOM    345  CZ  ARG X  23      27.207  67.449  24.171  0.00  0.00            
ATOM    346  NH1 ARG X  23      28.494  67.734  23.970  0.00  0.00            
ATOM    347 HH11 ARG X  23      29.231  67.086  23.780  0.00  0.00            
ATOM    348 HH12 ARG X  23      28.579  68.724  23.851  0.00  0.00            
ATOM    349  NH2 ARG X  23      26.431  68.445  24.318  0.00  0.00            
ATOM    350 HH21 ARG X  23      25.476  68.508  24.609  0.00  0.00            
ATOM    351 HH22 ARG X  23      26.917  69.310  24.196  0.00  0.00            
ATOM    352  C   ARG X  23      23.796  63.465  25.927  0.00  0.00            
ATOM    353  O   ARG X  23      22.847  63.184  25.186  0.00  0.00            
ATOM    354  N   HSD X  24      23.653  63.956  27.171  0.00  0.00            
ATOM    355  HN  HSD X  24      24.424  64.145  27.775  0.00  0.00            
ATOM    356  CA  HSD X  24      22.363  64.400  27.637  0.00  0.00            
ATOM    357  HA  HSD X  24      21.734  64.553  26.772  0.00  0.00            
ATOM    358  CB  HSD X  24      21.652  63.506  28.638  0.00  0.00            
ATOM    359  HB1 HSD X  24      20.617  63.824  28.885  0.00  0.00            
ATOM    360  HB2 HSD X  24      22.147  63.469  29.632  0.00  0.00            
ATOM    361  ND1 HSD X  24      20.411  61.655  27.346  0.00  0.00            
ATOM    362  HD1 HSD X  24      19.521  62.107  27.294  0.00  0.00            
ATOM    363  CG  HSD X  24      21.466  62.106  28.049  0.00  0.00            
ATOM    364  CE1 HSD X  24      20.628  60.282  27.179  0.00  0.00            
ATOM    365  HE1 HSD X  24      19.916  59.675  26.622  0.00  0.00            
ATOM    366  NE2 HSD X  24      21.708  59.818  27.733  0.00  0.00            
ATOM    367  CD2 HSD X  24      22.251  61.013  28.290  0.00  0.00            
ATOM    368  HD2 HSD X  24      23.075  61.056  28.991  0.00  0.00            
ATOM    369  C   HSD X  24      22.551  65.784  28.164  0.00  0.00            
ATOM    370  O   HSD X  24      23.581  66.052  28.815  0.00  0.00            
ATOM    371  N   ASN X  25      21.646  66.713  27.900  0.00  0.00            
ATOM    372  HN  ASN X  25      20.836  66.394  27.415  0.00  0.00            
ATOM    373  CA  ASN X  25      21.954  68.185  28.054  0.00  0.00            
ATOM    374  HA  ASN X  25      22.868  68.316  27.495  0.00  0.00            
ATOM    375  CB  ASN X  25      20.763  69.031  27.477  0.00  0.00            
ATOM    376  HB1 ASN X  25      20.989  70.118  27.522  0.00  0.00            
ATOM    377  HB2 ASN X  25      19.780  68.893  27.976  0.00  0.00            
ATOM    378  CG  ASN X  25      20.705  68.846  25.929  0.00  0.00            
ATOM    379  OD1 ASN X  25      21.682  68.431  25.268  0.00  0.00            
ATOM    380  ND2 ASN X  25      19.573  69.328  25.417  0.00  0.00            
ATOM    381 HD21 ASN X  25      19.370  69.274  24.440  0.00  0.00            
ATOM    382 HD22 ASN X  25      18.798  69.610  25.982  0.00  0.00            
ATOM    383  C   ASN X  25      22.086  68.530  29.493  0.00  0.00            
ATOM    384  O   ASN X  25      22.716  69.501  29.774  0.00  0.00            
ATOM    385  N   TYR X  26      21.542  67.751  30.469  0.00  0.00            
ATOM    386  HN  TYR X  26      20.948  66.979  30.258  0.00  0.00            
ATOM    387  CA  TYR X  26      21.630  68.167  31.865  0.00  0.00            
ATOM    388  HA  TYR X  26      21.447  69.225  31.975  0.00  0.00            
ATOM    389  CB  TYR X  26      20.544  67.351  32.693  0.00  0.00            
ATOM    390  HB1 TYR X  26      19.548  67.638  32.293  0.00  0.00            
ATOM    391  HB2 TYR X  26      20.529  67.776  33.719  0.00  0.00            
ATOM    392  CG  TYR X  26      20.616  65.889  32.478  0.00  0.00            
ATOM    393  CD1 TYR X  26      21.337  65.022  33.319  0.00  0.00            
ATOM    394  HD1 TYR X  26      21.937  65.315  34.167  0.00  0.00            
ATOM    395  CE1 TYR X  26      21.361  63.634  33.046  0.00  0.00            
ATOM    396  HE1 TYR X  26      22.025  62.941  33.541  0.00  0.00            
ATOM    397  CZ  TYR X  26      20.545  63.081  32.117  0.00  0.00            
ATOM    398  OH  TYR X  26      20.579  61.695  32.011  0.00  0.00            
ATOM    399  HH  TYR X  26      19.809  61.445  31.495  0.00  0.00            
ATOM    400  CD2 TYR X  26      19.779  65.303  31.480  0.00  0.00            
ATOM    401  HD2 TYR X  26      19.050  65.917  30.973  0.00  0.00            
ATOM    402  CE2 TYR X  26      19.657  63.895  31.354  0.00  0.00            
ATOM    403  HE2 TYR X  26      19.083  63.396  30.587  0.00  0.00            
ATOM    404  C   TYR X  26      23.043  67.925  32.412  0.00  0.00            
ATOM    405  O   TYR X  26      23.394  68.533  33.383  0.00  0.00            
ATOM    406  N   ILE X  27      23.893  67.095  31.812  0.00  0.00            
ATOM    407  HN  ILE X  27      23.506  66.801  30.941  0.00  0.00            
ATOM    408  CA  ILE X  27      25.232  66.815  32.173  0.00  0.00            
ATOM    409  HA  ILE X  27      25.130  66.433  33.178  0.00  0.00            
ATOM    410  CB  ILE X  27      25.854  65.710  31.344  0.00  0.00            
ATOM    411  HB  ILE X  27      25.719  65.915  30.260  0.00  0.00            
ATOM    412  CG2 ILE X  27      27.387  65.580  31.704  0.00  0.00            
ATOM    413 HG21 ILE X  27      27.871  66.546  31.447  0.00  0.00            
ATOM    414 HG22 ILE X  27      27.772  64.781  31.035  0.00  0.00            
ATOM    415 HG23 ILE X  27      27.511  65.320  32.778  0.00  0.00            
ATOM    416  CG1 ILE X  27      25.201  64.346  31.639  0.00  0.00            
ATOM    417 HG11 ILE X  27      25.829  63.680  31.009  0.00  0.00            
ATOM    418 HG12 ILE X  27      24.148  64.449  31.301  0.00  0.00            
ATOM    419  CD  ILE X  27      25.245  63.842  33.121  0.00  0.00            
ATOM    420  HD1 ILE X  27      26.297  63.743  33.466  0.00  0.00            
ATOM    421  HD2 ILE X  27      24.990  62.761  33.119  0.00  0.00            
ATOM    422  HD3 ILE X  27      24.532  64.406  33.760  0.00  0.00            
ATOM    423  C   ILE X  27      26.012  68.085  32.162  0.00  0.00            
ATOM    424  O   ILE X  27      26.836  68.289  33.056  0.00  0.00            
ATOM    425  N   PHE X  28      25.882  68.922  31.134  0.00  0.00            
ATOM    426  HN  PHE X  28      25.215  68.756  30.412  0.00  0.00            
ATOM    427  CA  PHE X  28      26.871  70.005  30.930  0.00  0.00            
ATOM    428  HA  PHE X  28      27.803  69.819  31.443  0.00  0.00            
ATOM    429  CB  PHE X  28      27.297  70.123  29.415  0.00  0.00            
ATOM    430  HB1 PHE X  28      28.235  70.717  29.356  0.00  0.00            
ATOM    431  HB2 PHE X  28      26.597  70.645  28.728  0.00  0.00            
ATOM    432  CG  PHE X  28      27.634  68.740  28.816  0.00  0.00            
ATOM    433  CD1 PHE X  28      26.679  68.044  28.023  0.00  0.00            
ATOM    434  HD1 PHE X  28      25.807  68.591  27.700  0.00  0.00            
ATOM    435  CE1 PHE X  28      26.762  66.676  27.674  0.00  0.00            
ATOM    436  HE1 PHE X  28      25.949  66.352  27.041  0.00  0.00            
ATOM    437  CZ  PHE X  28      27.928  66.015  28.053  0.00  0.00            
ATOM    438  HZ  PHE X  28      28.189  64.997  27.807  0.00  0.00            
ATOM    439  CD2 PHE X  28      28.825  68.064  29.110  0.00  0.00            
ATOM    440  HD2 PHE X  28      29.433  68.709  29.727  0.00  0.00            
ATOM    441  CE2 PHE X  28      28.975  66.700  28.809  0.00  0.00            
ATOM    442  HE2 PHE X  28      29.881  66.168  29.058  0.00  0.00            
ATOM    443  C   PHE X  28      26.432  71.383  31.443  0.00  0.00            
ATOM    444  O   PHE X  28      27.030  72.369  31.122  0.00  0.00            
ATOM    445  N   VAL X  29      25.299  71.364  32.219  0.00  0.00            
ATOM    446  HN  VAL X  29      25.013  70.428  32.409  0.00  0.00            
ATOM    447  CA  VAL X  29      24.800  72.443  33.069  0.00  0.00            
ATOM    448  HA  VAL X  29      25.519  73.248  33.017  0.00  0.00            
ATOM    449  CB  VAL X  29      23.489  73.174  32.477  0.00  0.00            
ATOM    450  HB  VAL X  29      22.752  72.433  32.100  0.00  0.00            
ATOM    451  CG1 VAL X  29      22.743  74.119  33.452  0.00  0.00            
ATOM    452 HG11 VAL X  29      23.430  74.968  33.653  0.00  0.00            
ATOM    453 HG12 VAL X  29      22.484  73.535  34.362  0.00  0.00            
ATOM    454 HG13 VAL X  29      21.836  74.565  32.991  0.00  0.00            
ATOM    455  CG2 VAL X  29      24.041  73.914  31.283  0.00  0.00            
ATOM    456 HG21 VAL X  29      23.523  74.859  31.015  0.00  0.00            
ATOM    457 HG22 VAL X  29      24.062  73.322  30.343  0.00  0.00            
ATOM    458 HG23 VAL X  29      25.075  74.277  31.465  0.00  0.00            
ATOM    459  C   VAL X  29      24.551  72.109  34.558  0.00  0.00            
ATOM    460  O   VAL X  29      25.295  72.546  35.461  0.00  0.00            
ATOM    461  N   MET X  30      23.610  71.158  34.793  0.00  0.00            
ATOM    462  HN  MET X  30      23.167  70.601  34.096  0.00  0.00            
ATOM    463  CA  MET X  30      23.248  70.844  36.169  0.00  0.00            
ATOM    464  HA  MET X  30      23.093  71.743  36.747  0.00  0.00            
ATOM    465  CB  MET X  30      21.825  70.187  36.243  0.00  0.00            
ATOM    466  HB1 MET X  30      21.835  69.555  37.156  0.00  0.00            
ATOM    467  HB2 MET X  30      21.815  69.390  35.469  0.00  0.00            
ATOM    468  CG  MET X  30      20.614  71.106  36.230  0.00  0.00            
ATOM    469  HG1 MET X  30      19.847  70.370  35.908  0.00  0.00            
ATOM    470  HG2 MET X  30      20.639  71.795  35.359  0.00  0.00            
ATOM    471  SD  MET X  30      20.149  71.847  37.725  0.00  0.00            
ATOM    472  CE  MET X  30      20.809  73.473  37.383  0.00  0.00            
ATOM    473  HE1 MET X  30      20.025  74.122  36.938  0.00  0.00            
ATOM    474  HE2 MET X  30      21.633  73.369  36.645  0.00  0.00            
ATOM    475  HE3 MET X  30      21.141  73.934  38.339  0.00  0.00            
ATOM    476  C   MET X  30      24.243  70.107  37.080  0.00  0.00            
ATOM    477  O   MET X  30      24.544  70.450  38.184  0.00  0.00            
ATOM    478  N   ILE X  31      24.956  69.113  36.526  0.00  0.00            
ATOM    479  HN  ILE X  31      24.792  68.785  35.599  0.00  0.00            
ATOM    480  CA  ILE X  31      26.178  68.611  37.156  0.00  0.00            
ATOM    481  HA  ILE X  31      25.951  68.402  38.191  0.00  0.00            
ATOM    482  CB  ILE X  31      26.676  67.384  36.391  0.00  0.00            
ATOM    483  HB  ILE X  31      27.124  67.689  35.422  0.00  0.00            
ATOM    484  CG2 ILE X  31      27.917  66.662  37.146  0.00  0.00            
ATOM    485 HG21 ILE X  31      27.595  66.543  38.203  0.00  0.00            
ATOM    486 HG22 ILE X  31      28.837  67.284  37.171  0.00  0.00            
ATOM    487 HG23 ILE X  31      28.132  65.647  36.748  0.00  0.00            
ATOM    488  CG1 ILE X  31      25.563  66.334  36.022  0.00  0.00            
ATOM    489 HG11 ILE X  31      26.072  65.547  35.425  0.00  0.00            
ATOM    490 HG12 ILE X  31      24.881  66.875  35.331  0.00  0.00            
ATOM    491  CD  ILE X  31      24.812  65.722  37.192  0.00  0.00            
ATOM    492  HD1 ILE X  31      24.885  66.456  38.023  0.00  0.00            
ATOM    493  HD2 ILE X  31      25.297  64.767  37.485  0.00  0.00            
ATOM    494  HD3 ILE X  31      23.739  65.557  36.955  0.00  0.00            
ATOM    495  C   ILE X  31      27.346  69.644  37.398  0.00  0.00            
ATOM    496  O   ILE X  31      27.815  69.675  38.542  0.00  0.00            
ATOM    497  N   PRO X  32      27.839  70.531  36.478  0.00  0.00            
ATOM    498  CD  PRO X  32      27.960  70.293  35.034  0.00  0.00            
ATOM    499  HD1 PRO X  32      26.979  70.030  34.583  0.00  0.00            
ATOM    500  HD2 PRO X  32      28.700  69.464  35.055  0.00  0.00            
ATOM    501  CA  PRO X  32      28.759  71.584  36.822  0.00  0.00            
ATOM    502  HA  PRO X  32      29.618  71.025  37.162  0.00  0.00            
ATOM    503  CB  PRO X  32      29.042  72.344  35.548  0.00  0.00            
ATOM    504  HB1 PRO X  32      30.146  72.323  35.422  0.00  0.00            
ATOM    505  HB2 PRO X  32      28.882  73.434  35.408  0.00  0.00            
ATOM    506  CG  PRO X  32      28.385  71.598  34.451  0.00  0.00            
ATOM    507  HG1 PRO X  32      27.503  72.220  34.187  0.00  0.00            
ATOM    508  HG2 PRO X  32      29.099  71.476  33.609  0.00  0.00            
ATOM    509  C   PRO X  32      28.244  72.424  37.896  0.00  0.00            
ATOM    510  O   PRO X  32      29.060  72.942  38.685  0.00  0.00            
ATOM    511  N   THR X  33      26.928  72.763  37.878  0.00  0.00            
ATOM    512  HN  THR X  33      26.285  72.389  37.215  0.00  0.00            
ATOM    513  CA  THR X  33      26.389  73.588  38.959  0.00  0.00            
ATOM    514  HA  THR X  33      27.072  74.419  39.047  0.00  0.00            
ATOM    515  CB  THR X  33      24.936  73.994  38.633  0.00  0.00            
ATOM    516  HB  THR X  33      24.337  73.076  38.817  0.00  0.00            
ATOM    517  OG1 THR X  33      24.818  74.438  37.298  0.00  0.00            
ATOM    518  HG1 THR X  33      25.065  73.675  36.770  0.00  0.00            
ATOM    519  CG2 THR X  33      24.570  75.155  39.500  0.00  0.00            
ATOM    520 HG21 THR X  33      24.619  75.045  40.604  0.00  0.00            
ATOM    521 HG22 THR X  33      23.604  75.538  39.106  0.00  0.00            
ATOM    522 HG23 THR X  33      25.316  75.944  39.260  0.00  0.00            
ATOM    523  C   THR X  33      26.477  72.944  40.326  0.00  0.00            
ATOM    524  O   THR X  33      26.782  73.567  41.302  0.00  0.00            
ATOM    525  N   LEU X  34      26.219  71.567  40.440  0.00  0.00            
ATOM    526  HN  LEU X  34      25.796  70.995  39.742  0.00  0.00            
ATOM    527  CA  LEU X  34      26.511  70.827  41.703  0.00  0.00            
ATOM    528  HA  LEU X  34      25.870  71.197  42.489  0.00  0.00            
ATOM    529  CB  LEU X  34      26.046  69.377  41.498  0.00  0.00            
ATOM    530  HB1 LEU X  34      26.317  68.761  42.382  0.00  0.00            
ATOM    531  HB2 LEU X  34      26.579  69.021  40.590  0.00  0.00            
ATOM    532  CG  LEU X  34      24.491  69.227  41.392  0.00  0.00            
ATOM    533  HG  LEU X  34      24.093  69.945  40.643  0.00  0.00            
ATOM    534  CD1 LEU X  34      24.150  67.859  41.026  0.00  0.00            
ATOM    535 HD11 LEU X  34      24.717  67.537  40.127  0.00  0.00            
ATOM    536 HD12 LEU X  34      23.058  67.752  40.850  0.00  0.00            
ATOM    537 HD13 LEU X  34      24.442  67.156  41.835  0.00  0.00            
ATOM    538  CD2 LEU X  34      23.807  69.471  42.734  0.00  0.00            
ATOM    539 HD21 LEU X  34      24.343  68.904  43.526  0.00  0.00            
ATOM    540 HD22 LEU X  34      22.735  69.182  42.713  0.00  0.00            
ATOM    541 HD23 LEU X  34      23.910  70.513  43.106  0.00  0.00            
ATOM    542  C   LEU X  34      27.998  70.834  42.116  0.00  0.00            
ATOM    543  O   LEU X  34      28.253  71.064  43.328  0.00  0.00            
ATOM    544  N   TYR X  35      28.897  70.681  41.124  0.00  0.00            
ATOM    545  HN  TYR X  35      28.631  70.570  40.170  0.00  0.00            
ATOM    546  CA  TYR X  35      30.377  70.862  41.414  0.00  0.00            
ATOM    547  HA  TYR X  35      30.629  70.065  42.099  0.00  0.00            
ATOM    548  CB  TYR X  35      31.211  70.710  40.089  0.00  0.00            
ATOM    549  HB1 TYR X  35      32.276  70.909  40.333  0.00  0.00            
ATOM    550  HB2 TYR X  35      30.843  71.441  39.338  0.00  0.00            
ATOM    551  CG  TYR X  35      31.218  69.339  39.492  0.00  0.00            
ATOM    552  CD1 TYR X  35      31.890  69.137  38.331  0.00  0.00            
ATOM    553  HD1 TYR X  35      32.389  69.970  37.858  0.00  0.00            
ATOM    554  CE1 TYR X  35      32.075  67.790  37.726  0.00  0.00            
ATOM    555  HE1 TYR X  35      32.650  67.663  36.820  0.00  0.00            
ATOM    556  CZ  TYR X  35      31.351  66.763  38.260  0.00  0.00            
ATOM    557  OH  TYR X  35      31.353  65.532  37.500  0.00  0.00            
ATOM    558  HH  TYR X  35      31.907  65.639  36.723  0.00  0.00            
ATOM    559  CD2 TYR X  35      30.483  68.190  39.989  0.00  0.00            
ATOM    560  HD2 TYR X  35      29.783  68.284  40.806  0.00  0.00            
ATOM    561  CE2 TYR X  35      30.492  66.964  39.415  0.00  0.00            
ATOM    562  HE2 TYR X  35      29.942  66.078  39.695  0.00  0.00            
ATOM    563  C   TYR X  35      30.807  72.278  42.012  0.00  0.00            
ATOM    564  O   TYR X  35      31.619  72.322  42.930  0.00  0.00            
ATOM    565  N   SER X  36      30.203  73.387  41.553  0.00  0.00            
ATOM    566  HN  SER X  36      29.478  73.252  40.883  0.00  0.00            
ATOM    567  CA  SER X  36      30.354  74.732  42.083  0.00  0.00            
ATOM    568  HA  SER X  36      31.411  74.950  42.040  0.00  0.00            
ATOM    569  CB  SER X  36      29.561  75.740  41.205  0.00  0.00            
ATOM    570  HB1 SER X  36      29.747  76.793  41.507  0.00  0.00            
ATOM    571  HB2 SER X  36      28.502  75.414  41.295  0.00  0.00            
ATOM    572  OG  SER X  36      30.008  75.524  39.875  0.00  0.00            
ATOM    573  HG1 SER X  36      29.754  74.639  39.604  0.00  0.00            
ATOM    574  C   SER X  36      29.852  74.945  43.559  0.00  0.00            
ATOM    575  O   SER X  36      30.675  75.445  44.399  0.00  0.00            
ATOM    576  N   ILE X  37      28.653  74.420  43.917  0.00  0.00            
ATOM    577  HN  ILE X  37      28.003  74.031  43.270  0.00  0.00            
ATOM    578  CA  ILE X  37      28.191  74.343  45.270  0.00  0.00            
ATOM    579  HA  ILE X  37      28.294  75.328  45.701  0.00  0.00            
ATOM    580  CB  ILE X  37      26.742  73.850  45.324  0.00  0.00            
ATOM    581  HB  ILE X  37      26.655  72.832  44.887  0.00  0.00            
ATOM    582  CG2 ILE X  37      26.346  73.686  46.831  0.00  0.00            
ATOM    583 HG21 ILE X  37      26.433  74.660  47.357  0.00  0.00            
ATOM    584 HG22 ILE X  37      26.927  72.902  47.362  0.00  0.00            
ATOM    585 HG23 ILE X  37      25.325  73.262  46.943  0.00  0.00            
ATOM    586  CG1 ILE X  37      25.727  74.830  44.536  0.00  0.00            
ATOM    587 HG11 ILE X  37      24.662  74.542  44.660  0.00  0.00            
ATOM    588 HG12 ILE X  37      25.872  74.739  43.439  0.00  0.00            
ATOM    589  CD  ILE X  37      25.857  76.312  44.976  0.00  0.00            
ATOM    590  HD1 ILE X  37      25.016  76.992  44.721  0.00  0.00            
ATOM    591  HD2 ILE X  37      26.821  76.774  44.673  0.00  0.00            
ATOM    592  HD3 ILE X  37      25.903  76.272  46.085  0.00  0.00            
ATOM    593  C   ILE X  37      29.081  73.498  46.183  0.00  0.00            
ATOM    594  O   ILE X  37      29.295  73.745  47.341  0.00  0.00            
ATOM    595  N   ILE X  38      29.576  72.379  45.620  0.00  0.00            
ATOM    596  HN  ILE X  38      29.234  72.088  44.730  0.00  0.00            
ATOM    597  CA  ILE X  38      30.505  71.521  46.341  0.00  0.00            
ATOM    598  HA  ILE X  38      30.112  71.284  47.318  0.00  0.00            
ATOM    599  CB  ILE X  38      30.742  70.116  45.689  0.00  0.00            
ATOM    600  HB  ILE X  38      30.828  70.351  44.606  0.00  0.00            
ATOM    601  CG2 ILE X  38      31.914  69.366  46.388  0.00  0.00            
ATOM    602 HG21 ILE X  38      32.882  69.876  46.198  0.00  0.00            
ATOM    603 HG22 ILE X  38      32.007  68.308  46.062  0.00  0.00            
ATOM    604 HG23 ILE X  38      31.744  69.385  47.485  0.00  0.00            
ATOM    605  CG1 ILE X  38      29.418  69.305  45.733  0.00  0.00            
ATOM    606 HG11 ILE X  38      28.522  69.959  45.681  0.00  0.00            
ATOM    607 HG12 ILE X  38      29.449  68.754  46.698  0.00  0.00            
ATOM    608  CD  ILE X  38      29.333  68.253  44.668  0.00  0.00            
ATOM    609  HD1 ILE X  38      29.455  68.758  43.686  0.00  0.00            
ATOM    610  HD2 ILE X  38      28.354  67.730  44.719  0.00  0.00            
ATOM    611  HD3 ILE X  38      30.108  67.465  44.779  0.00  0.00            
ATOM    612  C   ILE X  38      31.847  72.223  46.723  0.00  0.00            
ATOM    613  O   ILE X  38      32.287  71.978  47.819  0.00  0.00            
ATOM    614  N   PHE X  39      32.351  73.034  45.747  0.00  0.00            
ATOM    615  HN  PHE X  39      31.938  73.240  44.863  0.00  0.00            
ATOM    616  CA  PHE X  39      33.416  73.917  45.988  0.00  0.00            
ATOM    617  HA  PHE X  39      34.264  73.380  46.387  0.00  0.00            
ATOM    618  CB  PHE X  39      33.863  74.585  44.611  0.00  0.00            
ATOM    619  HB1 PHE X  39      32.995  74.914  44.002  0.00  0.00            
ATOM    620  HB2 PHE X  39      34.358  73.748  44.072  0.00  0.00            
ATOM    621  CG  PHE X  39      34.796  75.714  44.727  0.00  0.00            
ATOM    622  CD1 PHE X  39      36.133  75.330  45.020  0.00  0.00            
ATOM    623  HD1 PHE X  39      36.347  74.275  45.105  0.00  0.00            
ATOM    624  CE1 PHE X  39      37.106  76.329  45.191  0.00  0.00            
ATOM    625  HE1 PHE X  39      38.085  75.974  45.477  0.00  0.00            
ATOM    626  CZ  PHE X  39      36.878  77.696  45.005  0.00  0.00            
ATOM    627  HZ  PHE X  39      37.680  78.419  45.045  0.00  0.00            
ATOM    628  CD2 PHE X  39      34.558  77.002  44.378  0.00  0.00            
ATOM    629  HD2 PHE X  39      33.585  77.389  44.113  0.00  0.00            
ATOM    630  CE2 PHE X  39      35.587  77.990  44.461  0.00  0.00            
ATOM    631  HE2 PHE X  39      35.404  79.026  44.219  0.00  0.00            
ATOM    632  C   PHE X  39      33.188  74.985  47.122  0.00  0.00            
ATOM    633  O   PHE X  39      34.072  75.252  47.950  0.00  0.00            
ATOM    634  N   VAL X  40      32.052  75.676  47.094  0.00  0.00            
ATOM    635  HN  VAL X  40      31.482  75.618  46.279  0.00  0.00            
ATOM    636  CA  VAL X  40      31.689  76.598  48.150  0.00  0.00            
ATOM    637  HA  VAL X  40      32.475  77.288  48.419  0.00  0.00            
ATOM    638  CB  VAL X  40      30.569  77.548  47.736  0.00  0.00            
ATOM    639  HB  VAL X  40      29.707  76.909  47.448  0.00  0.00            
ATOM    640  CG1 VAL X  40      30.193  78.365  48.953  0.00  0.00            
ATOM    641 HG11 VAL X  40      29.701  77.724  49.716  0.00  0.00            
ATOM    642 HG12 VAL X  40      29.599  79.255  48.656  0.00  0.00            
ATOM    643 HG13 VAL X  40      31.124  78.740  49.432  0.00  0.00            
ATOM    644  CG2 VAL X  40      30.931  78.492  46.524  0.00  0.00            
ATOM    645 HG21 VAL X  40      31.259  77.866  45.668  0.00  0.00            
ATOM    646 HG22 VAL X  40      31.896  78.962  46.811  0.00  0.00            
ATOM    647 HG23 VAL X  40      30.154  79.266  46.342  0.00  0.00            
ATOM    648  C   VAL X  40      31.552  75.849  49.529  0.00  0.00            
ATOM    649  O   VAL X  40      32.174  76.306  50.484  0.00  0.00            
ATOM    650  N   VAL X  41      30.872  74.694  49.557  0.00  0.00            
ATOM    651  HN  VAL X  41      30.339  74.472  48.744  0.00  0.00            
ATOM    652  CA  VAL X  41      30.364  74.081  50.775  0.00  0.00            
ATOM    653  HA  VAL X  41      30.209  74.833  51.535  0.00  0.00            
ATOM    654  CB  VAL X  41      28.974  73.524  50.603  0.00  0.00            
ATOM    655  HB  VAL X  41      28.991  72.872  49.703  0.00  0.00            
ATOM    656  CG1 VAL X  41      28.521  72.640  51.843  0.00  0.00            
ATOM    657 HG11 VAL X  41      27.525  72.212  51.600  0.00  0.00            
ATOM    658 HG12 VAL X  41      28.532  73.287  52.746  0.00  0.00            
ATOM    659 HG13 VAL X  41      29.211  71.789  52.028  0.00  0.00            
ATOM    660  CG2 VAL X  41      27.934  74.668  50.570  0.00  0.00            
ATOM    661 HG21 VAL X  41      27.970  75.344  51.451  0.00  0.00            
ATOM    662 HG22 VAL X  41      26.903  74.256  50.591  0.00  0.00            
ATOM    663 HG23 VAL X  41      27.861  75.340  49.688  0.00  0.00            
ATOM    664  C   VAL X  41      31.424  73.044  51.326  0.00  0.00            
ATOM    665  O   VAL X  41      31.681  72.967  52.532  0.00  0.00            
ATOM    666  N   GLY X  42      32.179  72.364  50.446  0.00  0.00            
ATOM    667  HN  GLY X  42      32.055  72.420  49.458  0.00  0.00            
ATOM    668  CA  GLY X  42      33.450  71.708  50.823  0.00  0.00            
ATOM    669  HA1 GLY X  42      33.804  71.188  49.946  0.00  0.00            
ATOM    670  HA2 GLY X  42      33.176  70.969  51.562  0.00  0.00            
ATOM    671  C   GLY X  42      34.592  72.551  51.392  0.00  0.00            
ATOM    672  O   GLY X  42      35.220  72.192  52.420  0.00  0.00            
ATOM    673  N   ILE X  43      34.920  73.684  50.791  0.00  0.00            
ATOM    674  HN  ILE X  43      34.397  73.848  49.958  0.00  0.00            
ATOM    675  CA  ILE X  43      35.851  74.739  51.248  0.00  0.00            
ATOM    676  HA  ILE X  43      36.810  74.261  51.382  0.00  0.00            
ATOM    677  CB  ILE X  43      36.143  75.896  50.312  0.00  0.00            
ATOM    678  HB  ILE X  43      35.169  76.313  49.978  0.00  0.00            
ATOM    679  CG2 ILE X  43      36.810  77.064  51.137  0.00  0.00            
ATOM    680 HG21 ILE X  43      36.084  77.516  51.846  0.00  0.00            
ATOM    681 HG22 ILE X  43      37.162  77.807  50.390  0.00  0.00            
ATOM    682 HG23 ILE X  43      37.686  76.746  51.743  0.00  0.00            
ATOM    683  CG1 ILE X  43      36.974  75.440  49.117  0.00  0.00            
ATOM    684 HG11 ILE X  43      37.141  76.379  48.548  0.00  0.00            
ATOM    685 HG12 ILE X  43      36.370  74.703  48.545  0.00  0.00            
ATOM    686  CD  ILE X  43      38.306  74.816  49.375  0.00  0.00            
ATOM    687  HD1 ILE X  43      38.149  73.756  49.669  0.00  0.00            
ATOM    688  HD2 ILE X  43      38.909  75.349  50.141  0.00  0.00            
ATOM    689  HD3 ILE X  43      38.940  74.788  48.463  0.00  0.00            
ATOM    690  C   ILE X  43      35.431  75.217  52.642  0.00  0.00            
ATOM    691  O   ILE X  43      36.187  75.023  53.630  0.00  0.00            
ATOM    692  N   PHE X  44      34.182  75.720  52.715  0.00  0.00            
ATOM    693  HN  PHE X  44      33.653  75.947  51.901  0.00  0.00            
ATOM    694  CA  PHE X  44      33.497  76.064  53.947  0.00  0.00            
ATOM    695  HA  PHE X  44      34.033  76.853  54.454  0.00  0.00            
ATOM    696  CB  PHE X  44      32.011  76.512  53.657  0.00  0.00            
ATOM    697  HB1 PHE X  44      31.469  75.930  52.881  0.00  0.00            
ATOM    698  HB2 PHE X  44      31.972  77.552  53.267  0.00  0.00            
ATOM    699  CG  PHE X  44      31.170  76.560  54.847  0.00  0.00            
ATOM    700  CD1 PHE X  44      30.304  75.446  55.163  0.00  0.00            
ATOM    701  HD1 PHE X  44      30.077  74.636  54.486  0.00  0.00            
ATOM    702  CE1 PHE X  44      29.648  75.381  56.360  0.00  0.00            
ATOM    703  HE1 PHE X  44      29.082  74.494  56.603  0.00  0.00            
ATOM    704  CZ  PHE X  44      29.826  76.382  57.274  0.00  0.00            
ATOM    705  HZ  PHE X  44      29.323  76.408  58.229  0.00  0.00            
ATOM    706  CD2 PHE X  44      31.346  77.575  55.806  0.00  0.00            
ATOM    707  HD2 PHE X  44      31.983  78.419  55.588  0.00  0.00            
ATOM    708  CE2 PHE X  44      30.623  77.517  57.039  0.00  0.00            
ATOM    709  HE2 PHE X  44      30.839  78.246  57.806  0.00  0.00            
ATOM    710  C   PHE X  44      33.572  74.882  54.994  0.00  0.00            
ATOM    711  O   PHE X  44      34.028  75.093  56.105  0.00  0.00            
ATOM    712  N   GLY X  45      33.271  73.681  54.611  0.00  0.00            
ATOM    713  HN  GLY X  45      33.147  73.491  53.640  0.00  0.00            
ATOM    714  CA  GLY X  45      33.308  72.546  55.487  0.00  0.00            
ATOM    715  HA1 GLY X  45      32.958  71.743  54.857  0.00  0.00            
ATOM    716  HA2 GLY X  45      32.646  72.788  56.305  0.00  0.00            
ATOM    717  C   GLY X  45      34.691  72.139  56.038  0.00  0.00            
ATOM    718  O   GLY X  45      34.804  71.867  57.226  0.00  0.00            
ATOM    719  N   ASN X  46      35.808  72.041  55.211  0.00  0.00            
ATOM    720  HN  ASN X  46      35.706  72.361  54.272  0.00  0.00            
ATOM    721  CA  ASN X  46      37.118  71.580  55.660  0.00  0.00            
ATOM    722  HA  ASN X  46      36.979  70.714  56.290  0.00  0.00            
ATOM    723  CB  ASN X  46      37.981  71.261  54.418  0.00  0.00            
ATOM    724  HB1 ASN X  46      39.076  71.132  54.554  0.00  0.00            
ATOM    725  HB2 ASN X  46      37.867  71.935  53.542  0.00  0.00            
ATOM    726  CG  ASN X  46      37.720  69.816  53.981  0.00  0.00            
ATOM    727  OD1 ASN X  46      38.455  68.949  54.393  0.00  0.00            
ATOM    728  ND2 ASN X  46      36.724  69.608  53.101  0.00  0.00            
ATOM    729 HD21 ASN X  46      36.626  68.668  52.773  0.00  0.00            
ATOM    730 HD22 ASN X  46      36.410  70.340  52.497  0.00  0.00            
ATOM    731  C   ASN X  46      37.750  72.696  56.478  0.00  0.00            
ATOM    732  O   ASN X  46      38.578  72.388  57.349  0.00  0.00            
ATOM    733  N   SER X  47      37.271  73.932  56.270  0.00  0.00            
ATOM    734  HN  SER X  47      36.780  74.116  55.422  0.00  0.00            
ATOM    735  CA  SER X  47      37.642  75.089  57.142  0.00  0.00            
ATOM    736  HA  SER X  47      38.722  75.059  57.154  0.00  0.00            
ATOM    737  CB  SER X  47      37.165  76.445  56.472  0.00  0.00            
ATOM    738  HB1 SER X  47      37.341  77.361  57.075  0.00  0.00            
ATOM    739  HB2 SER X  47      36.062  76.316  56.460  0.00  0.00            
ATOM    740  OG  SER X  47      37.633  76.604  55.143  0.00  0.00            
ATOM    741  HG1 SER X  47      37.130  76.048  54.543  0.00  0.00            
ATOM    742  C   SER X  47      37.182  74.896  58.551  0.00  0.00            
ATOM    743  O   SER X  47      37.821  75.247  59.476  0.00  0.00            
ATOM    744  N   LEU X  48      35.950  74.372  58.742  0.00  0.00            
ATOM    745  HN  LEU X  48      35.404  74.159  57.936  0.00  0.00            
ATOM    746  CA  LEU X  48      35.395  73.879  60.001  0.00  0.00            
ATOM    747  HA  LEU X  48      35.511  74.632  60.766  0.00  0.00            
ATOM    748  CB  LEU X  48      33.866  73.387  59.877  0.00  0.00            
ATOM    749  HB1 LEU X  48      33.908  72.404  59.362  0.00  0.00            
ATOM    750  HB2 LEU X  48      33.303  74.148  59.294  0.00  0.00            
ATOM    751  CG  LEU X  48      33.149  73.223  61.234  0.00  0.00            
ATOM    752  HG  LEU X  48      33.839  72.698  61.928  0.00  0.00            
ATOM    753  CD1 LEU X  48      32.869  74.579  61.871  0.00  0.00            
ATOM    754 HD11 LEU X  48      33.811  75.165  61.811  0.00  0.00            
ATOM    755 HD12 LEU X  48      32.531  74.516  62.927  0.00  0.00            
ATOM    756 HD13 LEU X  48      32.088  75.135  61.309  0.00  0.00            
ATOM    757  CD2 LEU X  48      31.899  72.395  61.019  0.00  0.00            
ATOM    758 HD21 LEU X  48      32.069  71.384  60.592  0.00  0.00            
ATOM    759 HD22 LEU X  48      31.259  72.988  60.331  0.00  0.00            
ATOM    760 HD23 LEU X  48      31.302  72.145  61.922  0.00  0.00            
ATOM    761  C   LEU X  48      36.221  72.742  60.559  0.00  0.00            
ATOM    762  O   LEU X  48      36.621  72.745  61.677  0.00  0.00            
ATOM    763  N   VAL X  49      36.735  71.796  59.754  0.00  0.00            
ATOM    764  HN  VAL X  49      36.581  71.716  58.772  0.00  0.00            
ATOM    765  CA  VAL X  49      37.509  70.668  60.209  0.00  0.00            
ATOM    766  HA  VAL X  49      36.913  70.105  60.912  0.00  0.00            
ATOM    767  CB  VAL X  49      37.654  69.698  59.044  0.00  0.00            
ATOM    768  HB  VAL X  49      38.171  70.218  58.209  0.00  0.00            
ATOM    769  CG1 VAL X  49      38.494  68.519  59.580  0.00  0.00            
ATOM    770 HG11 VAL X  49      39.555  68.760  59.804  0.00  0.00            
ATOM    771 HG12 VAL X  49      38.477  67.624  58.923  0.00  0.00            
ATOM    772 HG13 VAL X  49      37.990  68.306  60.547  0.00  0.00            
ATOM    773  CG2 VAL X  49      36.288  69.168  58.607  0.00  0.00            
ATOM    774 HG21 VAL X  49      36.359  68.597  57.657  0.00  0.00            
ATOM    775 HG22 VAL X  49      35.617  70.038  58.446  0.00  0.00            
ATOM    776 HG23 VAL X  49      35.977  68.500  59.438  0.00  0.00            
ATOM    777  C   VAL X  49      38.804  71.087  60.909  0.00  0.00            
ATOM    778  O   VAL X  49      39.056  70.616  61.982  0.00  0.00            
ATOM    779  N   VAL X  50      39.533  72.058  60.371  0.00  0.00            
ATOM    780  HN  VAL X  50      39.236  72.242  59.437  0.00  0.00            
ATOM    781  CA  VAL X  50      40.737  72.618  60.954  0.00  0.00            
ATOM    782  HA  VAL X  50      41.421  71.796  61.108  0.00  0.00            
ATOM    783  CB  VAL X  50      41.499  73.553  59.902  0.00  0.00            
ATOM    784  HB  VAL X  50      40.826  74.318  59.459  0.00  0.00            
ATOM    785  CG1 VAL X  50      42.672  74.153  60.622  0.00  0.00            
ATOM    786 HG11 VAL X  50      43.414  74.420  59.839  0.00  0.00            
ATOM    787 HG12 VAL X  50      43.162  73.450  61.329  0.00  0.00            
ATOM    788 HG13 VAL X  50      42.247  74.954  61.264  0.00  0.00            
ATOM    789  CG2 VAL X  50      41.971  72.732  58.695  0.00  0.00            
ATOM    790 HG21 VAL X  50      42.751  73.158  58.030  0.00  0.00            
ATOM    791 HG22 VAL X  50      41.180  72.386  57.996  0.00  0.00            
ATOM    792 HG23 VAL X  50      42.540  71.912  59.183  0.00  0.00            
ATOM    793  C   VAL X  50      40.455  73.234  62.239  0.00  0.00            
ATOM    794  O   VAL X  50      41.079  72.873  63.236  0.00  0.00            
ATOM    795  N   ILE X  51      39.382  74.002  62.407  0.00  0.00            
ATOM    796  HN  ILE X  51      38.822  74.162  61.598  0.00  0.00            
ATOM    797  CA  ILE X  51      38.975  74.492  63.738  0.00  0.00            
ATOM    798  HA  ILE X  51      39.741  75.126  64.159  0.00  0.00            
ATOM    799  CB  ILE X  51      37.849  75.555  63.576  0.00  0.00            
ATOM    800  HB  ILE X  51      37.166  75.256  62.752  0.00  0.00            
ATOM    801  CG2 ILE X  51      36.822  75.641  64.789  0.00  0.00            
ATOM    802 HG21 ILE X  51      37.295  76.076  65.696  0.00  0.00            
ATOM    803 HG22 ILE X  51      36.246  74.696  64.885  0.00  0.00            
ATOM    804 HG23 ILE X  51      36.100  76.431  64.491  0.00  0.00            
ATOM    805  CG1 ILE X  51      38.472  76.931  63.248  0.00  0.00            
ATOM    806 HG11 ILE X  51      39.476  76.865  62.778  0.00  0.00            
ATOM    807 HG12 ILE X  51      38.640  77.289  64.286  0.00  0.00            
ATOM    808  CD  ILE X  51      37.512  77.781  62.499  0.00  0.00            
ATOM    809  HD1 ILE X  51      37.889  78.820  62.385  0.00  0.00            
ATOM    810  HD2 ILE X  51      36.454  77.806  62.839  0.00  0.00            
ATOM    811  HD3 ILE X  51      37.517  77.476  61.431  0.00  0.00            
ATOM    812  C   ILE X  51      38.566  73.419  64.839  0.00  0.00            
ATOM    813  O   ILE X  51      38.927  73.420  66.043  0.00  0.00            
ATOM    814  N   VAL X  52      37.859  72.358  64.422  0.00  0.00            
ATOM    815  HN  VAL X  52      37.597  72.364  63.460  0.00  0.00            
ATOM    816  CA  VAL X  52      37.427  71.309  65.280  0.00  0.00            
ATOM    817  HA  VAL X  52      36.942  71.780  66.123  0.00  0.00            
ATOM    818  CB  VAL X  52      36.451  70.377  64.545  0.00  0.00            
ATOM    819  HB  VAL X  52      36.919  69.987  63.616  0.00  0.00            
ATOM    820  CG1 VAL X  52      36.052  69.160  65.354  0.00  0.00            
ATOM    821 HG11 VAL X  52      35.453  68.426  64.774  0.00  0.00            
ATOM    822 HG12 VAL X  52      35.483  69.492  66.248  0.00  0.00            
ATOM    823 HG13 VAL X  52      36.934  68.606  65.742  0.00  0.00            
ATOM    824  CG2 VAL X  52      35.110  71.124  64.255  0.00  0.00            
ATOM    825 HG21 VAL X  52      34.564  70.425  63.586  0.00  0.00            
ATOM    826 HG22 VAL X  52      35.131  72.068  63.670  0.00  0.00            
ATOM    827 HG23 VAL X  52      34.546  71.201  65.209  0.00  0.00            
ATOM    828  C   VAL X  52      38.561  70.580  65.848  0.00  0.00            
ATOM    829  O   VAL X  52      38.605  70.384  67.063  0.00  0.00            
ATOM    830  N   ILE X  53      39.557  70.314  64.984  0.00  0.00            
ATOM    831  HN  ILE X  53      39.474  70.468  64.003  0.00  0.00            
ATOM    832  CA  ILE X  53      40.820  69.671  65.425  0.00  0.00            
ATOM    833  HA  ILE X  53      40.572  68.772  65.969  0.00  0.00            
ATOM    834  CB  ILE X  53      41.738  69.122  64.369  0.00  0.00            
ATOM    835  HB  ILE X  53      42.182  69.969  63.804  0.00  0.00            
ATOM    836  CG2 ILE X  53      42.943  68.335  64.967  0.00  0.00            
ATOM    837 HG21 ILE X  53      42.694  67.531  65.692  0.00  0.00            
ATOM    838 HG22 ILE X  53      43.616  69.064  65.467  0.00  0.00            
ATOM    839 HG23 ILE X  53      43.430  67.741  64.165  0.00  0.00            
ATOM    840  CG1 ILE X  53      40.846  68.207  63.476  0.00  0.00            
ATOM    841 HG11 ILE X  53      39.939  68.715  63.084  0.00  0.00            
ATOM    842 HG12 ILE X  53      40.359  67.357  64.001  0.00  0.00            
ATOM    843  CD  ILE X  53      41.539  67.556  62.343  0.00  0.00            
ATOM    844  HD1 ILE X  53      42.165  66.698  62.670  0.00  0.00            
ATOM    845  HD2 ILE X  53      42.151  68.223  61.698  0.00  0.00            
ATOM    846  HD3 ILE X  53      40.819  66.960  61.744  0.00  0.00            
ATOM    847  C   ILE X  53      41.653  70.483  66.410  0.00  0.00            
ATOM    848  O   ILE X  53      42.060  69.990  67.455  0.00  0.00            
ATOM    849  N   TYR X  54      41.910  71.796  66.132  0.00  0.00            
ATOM    850  HN  TYR X  54      41.385  72.170  65.371  0.00  0.00            
ATOM    851  CA  TYR X  54      42.667  72.683  66.992  0.00  0.00            
ATOM    852  HA  TYR X  54      43.491  72.113  67.396  0.00  0.00            
ATOM    853  CB  TYR X  54      43.290  73.847  66.139  0.00  0.00            
ATOM    854  HB1 TYR X  54      43.719  74.548  66.886  0.00  0.00            
ATOM    855  HB2 TYR X  54      42.477  74.361  65.582  0.00  0.00            
ATOM    856  CG  TYR X  54      44.487  73.397  65.351  0.00  0.00            
ATOM    857  CD1 TYR X  54      45.772  73.115  66.027  0.00  0.00            
ATOM    858  HD1 TYR X  54      45.865  73.245  67.095  0.00  0.00            
ATOM    859  CE1 TYR X  54      46.964  72.995  65.318  0.00  0.00            
ATOM    860  HE1 TYR X  54      47.941  72.764  65.716  0.00  0.00            
ATOM    861  CZ  TYR X  54      46.930  73.063  63.903  0.00  0.00            
ATOM    862  OH  TYR X  54      48.028  72.873  63.061  0.00  0.00            
ATOM    863  HH  TYR X  54      48.770  72.834  63.669  0.00  0.00            
ATOM    864  CD2 TYR X  54      44.566  73.549  63.979  0.00  0.00            
ATOM    865  HD2 TYR X  54      43.669  73.909  63.497  0.00  0.00            
ATOM    866  CE2 TYR X  54      45.714  73.357  63.190  0.00  0.00            
ATOM    867  HE2 TYR X  54      45.655  73.484  62.119  0.00  0.00            
ATOM    868  C   TYR X  54      41.989  73.235  68.165  0.00  0.00            
ATOM    869  O   TYR X  54      42.581  73.352  69.226  0.00  0.00            
ATOM    870  N   PHE X  55      40.641  73.515  68.164  0.00  0.00            
ATOM    871  HN  PHE X  55      40.150  73.565  67.297  0.00  0.00            
ATOM    872  CA  PHE X  55      40.020  74.179  69.240  0.00  0.00            
ATOM    873  HA  PHE X  55      40.678  74.500  70.034  0.00  0.00            
ATOM    874  CB  PHE X  55      39.333  75.466  68.684  0.00  0.00            
ATOM    875  HB1 PHE X  55      38.748  75.992  69.468  0.00  0.00            
ATOM    876  HB2 PHE X  55      38.629  75.095  67.908  0.00  0.00            
ATOM    877  CG  PHE X  55      40.288  76.418  68.148  0.00  0.00            
ATOM    878  CD1 PHE X  55      41.207  77.002  69.011  0.00  0.00            
ATOM    879  HD1 PHE X  55      41.299  76.798  70.068  0.00  0.00            
ATOM    880  CE1 PHE X  55      42.214  77.882  68.511  0.00  0.00            
ATOM    881  HE1 PHE X  55      42.839  78.473  69.164  0.00  0.00            
ATOM    882  CZ  PHE X  55      42.305  78.078  67.113  0.00  0.00            
ATOM    883  HZ  PHE X  55      42.944  78.851  66.712  0.00  0.00            
ATOM    884  CD2 PHE X  55      40.390  76.692  66.777  0.00  0.00            
ATOM    885  HD2 PHE X  55      39.729  76.151  66.115  0.00  0.00            
ATOM    886  CE2 PHE X  55      41.442  77.444  66.270  0.00  0.00            
ATOM    887  HE2 PHE X  55      41.432  77.730  65.229  0.00  0.00            
ATOM    888  C   PHE X  55      39.038  73.285  69.914  0.00  0.00            
ATOM    889  O   PHE X  55      38.519  73.620  70.966  0.00  0.00            
ATOM    890  N   TYR X  56      38.803  72.033  69.394  0.00  0.00            
ATOM    891  HN  TYR X  56      39.094  71.880  68.452  0.00  0.00            
ATOM    892  CA  TYR X  56      38.154  70.929  70.177  0.00  0.00            
ATOM    893  HA  TYR X  56      38.085  71.243  71.209  0.00  0.00            
ATOM    894  CB  TYR X  56      36.709  70.720  69.694  0.00  0.00            
ATOM    895  HB1 TYR X  56      36.714  70.726  68.583  0.00  0.00            
ATOM    896  HB2 TYR X  56      36.031  71.550  69.989  0.00  0.00            
ATOM    897  CG  TYR X  56      36.054  69.531  70.257  0.00  0.00            
ATOM    898  CD1 TYR X  56      35.547  68.529  69.368  0.00  0.00            
ATOM    899  HD1 TYR X  56      35.484  68.762  68.316  0.00  0.00            
ATOM    900  CE1 TYR X  56      35.072  67.306  69.942  0.00  0.00            
ATOM    901  HE1 TYR X  56      34.805  66.536  69.234  0.00  0.00            
ATOM    902  CZ  TYR X  56      35.118  67.084  71.287  0.00  0.00            
ATOM    903  OH  TYR X  56      34.782  65.820  71.672  0.00  0.00            
ATOM    904  HH  TYR X  56      34.781  65.840  72.632  0.00  0.00            
ATOM    905  CD2 TYR X  56      36.065  69.255  71.654  0.00  0.00            
ATOM    906  HD2 TYR X  56      36.540  69.960  72.319  0.00  0.00            
ATOM    907  CE2 TYR X  56      35.621  68.084  72.118  0.00  0.00            
ATOM    908  HE2 TYR X  56      35.770  67.801  73.149  0.00  0.00            
ATOM    909  C   TYR X  56      39.026  69.706  70.432  0.00  0.00            
ATOM    910  O   TYR X  56      39.271  69.323  71.529  0.00  0.00            
ATOM    911  N   MET X  57      39.587  69.017  69.456  0.00  0.00            
ATOM    912  HN  MET X  57      39.410  69.296  68.515  0.00  0.00            
ATOM    913  CA  MET X  57      40.511  67.894  69.671  0.00  0.00            
ATOM    914  HA  MET X  57      40.010  67.159  70.283  0.00  0.00            
ATOM    915  CB  MET X  57      40.850  67.158  68.382  0.00  0.00            
ATOM    916  HB1 MET X  57      41.209  66.179  68.765  0.00  0.00            
ATOM    917  HB2 MET X  57      41.715  67.597  67.839  0.00  0.00            
ATOM    918  CG  MET X  57      39.482  66.776  67.601  0.00  0.00            
ATOM    919  HG1 MET X  57      39.223  67.742  67.119  0.00  0.00            
ATOM    920  HG2 MET X  57      38.812  66.324  68.363  0.00  0.00            
ATOM    921  SD  MET X  57      39.887  65.510  66.308  0.00  0.00            
ATOM    922  CE  MET X  57      38.184  65.422  65.580  0.00  0.00            
ATOM    923  HE1 MET X  57      38.213  65.228  64.487  0.00  0.00            
ATOM    924  HE2 MET X  57      37.590  66.347  65.744  0.00  0.00            
ATOM    925  HE3 MET X  57      37.631  64.602  66.087  0.00  0.00            
ATOM    926  C   MET X  57      41.748  68.079  70.425  0.00  0.00            
ATOM    927  O   MET X  57      42.204  67.209  71.134  0.00  0.00            
ATOM    928  N   LYS X  58      42.332  69.246  70.243  0.00  0.00            
ATOM    929  HN  LYS X  58      41.901  69.834  69.563  0.00  0.00            
ATOM    930  CA  LYS X  58      43.484  69.740  70.898  0.00  0.00            
ATOM    931  HA  LYS X  58      43.673  70.763  70.609  0.00  0.00            
ATOM    932  CB  LYS X  58      43.310  69.686  72.438  0.00  0.00            
ATOM    933  HB1 LYS X  58      44.261  69.958  72.945  0.00  0.00            
ATOM    934  HB2 LYS X  58      43.127  68.614  72.667  0.00  0.00            
ATOM    935  CG  LYS X  58      42.193  70.615  73.039  0.00  0.00            
ATOM    936  HG1 LYS X  58      42.395  70.775  74.119  0.00  0.00            
ATOM    937  HG2 LYS X  58      41.199  70.119  73.030  0.00  0.00            
ATOM    938  CD  LYS X  58      41.977  72.023  72.377  0.00  0.00            
ATOM    939  HD1 LYS X  58      41.192  72.645  72.858  0.00  0.00            
ATOM    940  HD2 LYS X  58      41.580  71.944  71.343  0.00  0.00            
ATOM    941  CE  LYS X  58      43.272  72.828  72.518  0.00  0.00            
ATOM    942  HE1 LYS X  58      44.162  72.279  72.141  0.00  0.00            
ATOM    943  HE2 LYS X  58      43.358  72.994  73.613  0.00  0.00            
ATOM    944  NZ  LYS X  58      43.225  74.146  71.781  0.00  0.00            
ATOM    945  HZ1 LYS X  58      44.132  74.642  71.888  0.00  0.00            
ATOM    946  HZ2 LYS X  58      42.464  74.738  72.171  0.00  0.00            
ATOM    947  HZ3 LYS X  58      42.934  73.960  70.800  0.00  0.00            
ATOM    948  C   LYS X  58      44.786  69.150  70.329  0.00  0.00            
ATOM    949  O   LYS X  58      45.767  69.109  71.006  0.00  0.00            
ATOM    950  N   LEU X  59      44.634  68.653  69.053  0.00  0.00            
ATOM    951  HN  LEU X  59      43.802  68.904  68.565  0.00  0.00            
ATOM    952  CA  LEU X  59      45.716  68.129  68.210  0.00  0.00            
ATOM    953  HA  LEU X  59      45.131  67.368  67.715  0.00  0.00            
ATOM    954  CB  LEU X  59      46.193  69.150  67.069  0.00  0.00            
ATOM    955  HB1 LEU X  59      46.677  70.004  67.590  0.00  0.00            
ATOM    956  HB2 LEU X  59      45.208  69.527  66.721  0.00  0.00            
ATOM    957  CG  LEU X  59      46.837  68.592  65.725  0.00  0.00            
ATOM    958  HG  LEU X  59      46.445  69.179  64.867  0.00  0.00            
ATOM    959  CD1 LEU X  59      48.380  68.763  65.795  0.00  0.00            
ATOM    960 HD11 LEU X  59      48.631  68.456  66.833  0.00  0.00            
ATOM    961 HD12 LEU X  59      48.687  69.823  65.924  0.00  0.00            
ATOM    962 HD13 LEU X  59      48.889  68.177  65.000  0.00  0.00            
ATOM    963  CD2 LEU X  59      46.554  67.073  65.404  0.00  0.00            
ATOM    964 HD21 LEU X  59      45.469  66.844  65.467  0.00  0.00            
ATOM    965 HD22 LEU X  59      47.133  66.477  66.142  0.00  0.00            
ATOM    966 HD23 LEU X  59      46.968  66.984  64.377  0.00  0.00            
ATOM    967  C   LEU X  59      46.835  67.319  68.963  0.00  0.00            
ATOM    968  O   LEU X  59      48.020  67.766  68.963  0.00  0.00            
ATOM    969  N   LYS X  60      46.550  66.265  69.732  0.00  0.00            
ATOM    970  HN  LYS X  60      45.601  66.011  69.900  0.00  0.00            
ATOM    971  CA  LYS X  60      47.520  65.633  70.603  0.00  0.00            
ATOM    972  HA  LYS X  60      48.491  65.760  70.146  0.00  0.00            
ATOM    973  CB  LYS X  60      47.567  66.367  71.976  0.00  0.00            
ATOM    974  HB1 LYS X  60      47.962  67.391  71.803  0.00  0.00            
ATOM    975  HB2 LYS X  60      48.395  66.121  72.674  0.00  0.00            
ATOM    976  CG  LYS X  60      46.210  66.435  72.696  0.00  0.00            
ATOM    977  HG1 LYS X  60      45.769  65.452  72.968  0.00  0.00            
ATOM    978  HG2 LYS X  60      45.381  66.689  72.002  0.00  0.00            
ATOM    979  CD  LYS X  60      46.282  67.340  73.914  0.00  0.00            
ATOM    980  HD1 LYS X  60      45.222  67.423  74.236  0.00  0.00            
ATOM    981  HD2 LYS X  60      46.527  68.381  73.611  0.00  0.00            
ATOM    982  CE  LYS X  60      47.198  66.825  75.044  0.00  0.00            
ATOM    983  HE1 LYS X  60      48.207  66.785  74.582  0.00  0.00            
ATOM    984  HE2 LYS X  60      46.938  65.816  75.431  0.00  0.00            
ATOM    985  NZ  LYS X  60      47.270  67.811  76.240  0.00  0.00            
ATOM    986  HZ1 LYS X  60      47.939  67.522  76.982  0.00  0.00            
ATOM    987  HZ2 LYS X  60      46.320  67.824  76.664  0.00  0.00            
ATOM    988  HZ3 LYS X  60      47.367  68.787  75.892  0.00  0.00            
ATOM    989  C   LYS X  60      47.204  64.141  70.689  0.00  0.00            
ATOM    990  O   LYS X  60      47.322  63.506  71.741  0.00  0.00            
ATOM    991  N   THR X  61      46.875  63.437  69.572  0.00  0.00            
ATOM    992  HN  THR X  61      46.850  63.965  68.726  0.00  0.00            
ATOM    993  CA  THR X  61      46.547  62.026  69.385  0.00  0.00            
ATOM    994  HA  THR X  61      47.127  61.459  70.099  0.00  0.00            
ATOM    995  CB  THR X  61      45.036  61.553  69.545  0.00  0.00            
ATOM    996  HB  THR X  61      44.946  60.490  69.236  0.00  0.00            
ATOM    997  OG1 THR X  61      44.065  62.370  68.827  0.00  0.00            
ATOM    998  HG1 THR X  61      43.177  62.125  69.096  0.00  0.00            
ATOM    999  CG2 THR X  61      44.660  61.629  71.007  0.00  0.00            
ATOM   1000 HG21 THR X  61      44.649  62.672  71.392  0.00  0.00            
ATOM   1001 HG22 THR X  61      45.354  61.013  71.618  0.00  0.00            
ATOM   1002 HG23 THR X  61      43.681  61.169  71.260  0.00  0.00            
ATOM   1003  C   THR X  61      47.109  61.605  68.030  0.00  0.00            
ATOM   1004  O   THR X  61      47.093  62.443  67.110  0.00  0.00            
ATOM   1005  N   VAL X  62      47.528  60.343  67.969  0.00  0.00            
ATOM   1006  HN  VAL X  62      47.530  59.776  68.789  0.00  0.00            
ATOM   1007  CA  VAL X  62      48.029  59.862  66.705  0.00  0.00            
ATOM   1008  HA  VAL X  62      48.880  60.470  66.435  0.00  0.00            
ATOM   1009  CB  VAL X  62      48.402  58.353  66.625  0.00  0.00            
ATOM   1010  HB  VAL X  62      47.509  57.777  66.949  0.00  0.00            
ATOM   1011  CG1 VAL X  62      48.861  57.933  65.250  0.00  0.00            
ATOM   1012 HG11 VAL X  62      49.641  58.620  64.857  0.00  0.00            
ATOM   1013 HG12 VAL X  62      47.987  57.977  64.565  0.00  0.00            
ATOM   1014 HG13 VAL X  62      49.093  56.851  65.153  0.00  0.00            
ATOM   1015  CG2 VAL X  62      49.494  58.086  67.652  0.00  0.00            
ATOM   1016 HG21 VAL X  62      49.642  56.987  67.717  0.00  0.00            
ATOM   1017 HG22 VAL X  62      49.252  58.493  68.657  0.00  0.00            
ATOM   1018 HG23 VAL X  62      50.458  58.508  67.298  0.00  0.00            
ATOM   1019  C   VAL X  62      46.959  60.107  65.554  0.00  0.00            
ATOM   1020  O   VAL X  62      47.252  60.410  64.390  0.00  0.00            
ATOM   1021  N   ALA X  63      45.650  59.826  65.944  0.00  0.00            
ATOM   1022  HN  ALA X  63      45.517  59.531  66.887  0.00  0.00            
ATOM   1023  CA  ALA X  63      44.404  59.925  65.184  0.00  0.00            
ATOM   1024  HA  ALA X  63      44.459  59.266  64.331  0.00  0.00            
ATOM   1025  CB  ALA X  63      43.278  59.423  66.083  0.00  0.00            
ATOM   1026  HB1 ALA X  63      43.510  58.503  66.662  0.00  0.00            
ATOM   1027  HB2 ALA X  63      42.298  59.266  65.584  0.00  0.00            
ATOM   1028  HB3 ALA X  63      42.974  60.168  66.849  0.00  0.00            
ATOM   1029  C   ALA X  63      44.066  61.368  64.812  0.00  0.00            
ATOM   1030  O   ALA X  63      43.570  61.667  63.724  0.00  0.00            
ATOM   1031  N   SER X  64      44.217  62.391  65.686  0.00  0.00            
ATOM   1032  HN  SER X  64      44.550  62.185  66.603  0.00  0.00            
ATOM   1033  CA  SER X  64      43.814  63.722  65.302  0.00  0.00            
ATOM   1034  HA  SER X  64      42.886  63.687  64.750  0.00  0.00            
ATOM   1035  CB  SER X  64      43.415  64.717  66.475  0.00  0.00            
ATOM   1036  HB1 SER X  64      42.494  64.299  66.934  0.00  0.00            
ATOM   1037  HB2 SER X  64      43.258  65.749  66.093  0.00  0.00            
ATOM   1038  OG  SER X  64      44.485  64.723  67.448  0.00  0.00            
ATOM   1039  HG1 SER X  64      44.443  63.911  67.958  0.00  0.00            
ATOM   1040  C   SER X  64      44.863  64.328  64.301  0.00  0.00            
ATOM   1041  O   SER X  64      44.456  65.074  63.453  0.00  0.00            
ATOM   1042  N   VAL X  65      46.160  63.921  64.368  0.00  0.00            
ATOM   1043  HN  VAL X  65      46.554  63.419  65.135  0.00  0.00            
ATOM   1044  CA  VAL X  65      47.083  64.099  63.226  0.00  0.00            
ATOM   1045  HA  VAL X  65      47.245  65.163  63.134  0.00  0.00            
ATOM   1046  CB  VAL X  65      48.517  63.492  63.483  0.00  0.00            
ATOM   1047  HB  VAL X  65      48.482  62.388  63.600  0.00  0.00            
ATOM   1048  CG1 VAL X  65      49.406  63.812  62.278  0.00  0.00            
ATOM   1049 HG11 VAL X  65      49.412  64.896  62.035  0.00  0.00            
ATOM   1050 HG12 VAL X  65      49.246  63.293  61.309  0.00  0.00            
ATOM   1051 HG13 VAL X  65      50.439  63.528  62.573  0.00  0.00            
ATOM   1052  CG2 VAL X  65      49.071  64.017  64.821  0.00  0.00            
ATOM   1053 HG21 VAL X  65      49.096  65.126  64.763  0.00  0.00            
ATOM   1054 HG22 VAL X  65      50.009  63.478  65.075  0.00  0.00            
ATOM   1055 HG23 VAL X  65      48.300  63.894  65.612  0.00  0.00            
ATOM   1056  C   VAL X  65      46.552  63.439  61.885  0.00  0.00            
ATOM   1057  O   VAL X  65      46.509  64.102  60.849  0.00  0.00            
ATOM   1058  N   PHE X  66      46.155  62.197  61.933  0.00  0.00            
ATOM   1059  HN  PHE X  66      46.389  61.611  62.705  0.00  0.00            
ATOM   1060  CA  PHE X  66      45.645  61.563  60.682  0.00  0.00            
ATOM   1061  HA  PHE X  66      46.375  61.667  59.893  0.00  0.00            
ATOM   1062  CB  PHE X  66      45.322  60.063  60.910  0.00  0.00            
ATOM   1063  HB1 PHE X  66      45.043  59.586  59.946  0.00  0.00            
ATOM   1064  HB2 PHE X  66      44.524  59.977  61.678  0.00  0.00            
ATOM   1065  CG  PHE X  66      46.486  59.125  61.304  0.00  0.00            
ATOM   1066  CD1 PHE X  66      47.716  59.274  60.678  0.00  0.00            
ATOM   1067  HD1 PHE X  66      48.024  60.090  60.042  0.00  0.00            
ATOM   1068  CE1 PHE X  66      48.807  58.417  61.025  0.00  0.00            
ATOM   1069  HE1 PHE X  66      49.773  58.569  60.569  0.00  0.00            
ATOM   1070  CZ  PHE X  66      48.592  57.294  61.846  0.00  0.00            
ATOM   1071  HZ  PHE X  66      49.494  56.830  62.218  0.00  0.00            
ATOM   1072  CD2 PHE X  66      46.265  57.976  62.086  0.00  0.00            
ATOM   1073  HD2 PHE X  66      45.264  57.802  62.452  0.00  0.00            
ATOM   1074  CE2 PHE X  66      47.323  57.056  62.327  0.00  0.00            
ATOM   1075  HE2 PHE X  66      47.097  56.271  63.033  0.00  0.00            
ATOM   1076  C   PHE X  66      44.417  62.183  60.136  0.00  0.00            
ATOM   1077  O   PHE X  66      44.328  62.356  59.010  0.00  0.00            
ATOM   1078  N   LEU X  67      43.400  62.529  61.012  0.00  0.00            
ATOM   1079  HN  LEU X  67      43.415  62.423  62.003  0.00  0.00            
ATOM   1080  CA  LEU X  67      42.270  63.371  60.603  0.00  0.00            
ATOM   1081  HA  LEU X  67      41.731  62.959  59.763  0.00  0.00            
ATOM   1082  CB  LEU X  67      41.223  63.493  61.756  0.00  0.00            
ATOM   1083  HB1 LEU X  67      40.355  64.049  61.343  0.00  0.00            
ATOM   1084  HB2 LEU X  67      41.676  64.160  62.520  0.00  0.00            
ATOM   1085  CG  LEU X  67      40.711  62.137  62.310  0.00  0.00            
ATOM   1086  HG  LEU X  67      41.476  61.332  62.339  0.00  0.00            
ATOM   1087  CD1 LEU X  67      40.233  62.459  63.741  0.00  0.00            
ATOM   1088 HD11 LEU X  67      41.084  62.844  64.344  0.00  0.00            
ATOM   1089 HD12 LEU X  67      39.847  61.517  64.186  0.00  0.00            
ATOM   1090 HD13 LEU X  67      39.403  63.194  63.807  0.00  0.00            
ATOM   1091  CD2 LEU X  67      39.535  61.623  61.444  0.00  0.00            
ATOM   1092 HD21 LEU X  67      38.723  62.373  61.325  0.00  0.00            
ATOM   1093 HD22 LEU X  67      38.994  60.733  61.832  0.00  0.00            
ATOM   1094 HD23 LEU X  67      39.852  61.334  60.419  0.00  0.00            
ATOM   1095  C   LEU X  67      42.664  64.813  60.128  0.00  0.00            
ATOM   1096  O   LEU X  67      42.065  65.295  59.167  0.00  0.00            
ATOM   1097  N   LEU X  68      43.685  65.634  60.696  0.00  0.00            
ATOM   1098  HN  LEU X  68      44.211  65.290  61.470  0.00  0.00            
ATOM   1099  CA  LEU X  68      44.207  66.825  60.177  0.00  0.00            
ATOM   1100  HA  LEU X  68      43.411  67.553  60.232  0.00  0.00            
ATOM   1101  CB  LEU X  68      45.310  67.498  61.101  0.00  0.00            
ATOM   1102  HB1 LEU X  68      46.093  66.767  61.397  0.00  0.00            
ATOM   1103  HB2 LEU X  68      44.787  67.658  62.069  0.00  0.00            
ATOM   1104  CG  LEU X  68      45.841  68.912  60.551  0.00  0.00            
ATOM   1105  HG  LEU X  68      46.181  68.887  59.493  0.00  0.00            
ATOM   1106  CD1 LEU X  68      44.758  70.018  60.631  0.00  0.00            
ATOM   1107 HD11 LEU X  68      45.375  70.940  60.564  0.00  0.00            
ATOM   1108 HD12 LEU X  68      44.207  70.059  61.595  0.00  0.00            
ATOM   1109 HD13 LEU X  68      44.035  69.823  59.811  0.00  0.00            
ATOM   1110  CD2 LEU X  68      47.110  69.271  61.297  0.00  0.00            
ATOM   1111 HD21 LEU X  68      47.594  70.206  60.940  0.00  0.00            
ATOM   1112 HD22 LEU X  68      47.794  68.396  61.296  0.00  0.00            
ATOM   1113 HD23 LEU X  68      46.843  69.440  62.362  0.00  0.00            
ATOM   1114  C   LEU X  68      44.774  66.691  58.694  0.00  0.00            
ATOM   1115  O   LEU X  68      44.528  67.598  57.921  0.00  0.00            
ATOM   1116  N   ASN X  69      45.474  65.582  58.431  0.00  0.00            
ATOM   1117  HN  ASN X  69      45.602  64.877  59.125  0.00  0.00            
ATOM   1118  CA  ASN X  69      46.049  65.395  57.044  0.00  0.00            
ATOM   1119  HA  ASN X  69      46.459  66.351  56.753  0.00  0.00            
ATOM   1120  CB  ASN X  69      47.111  64.280  57.041  0.00  0.00            
ATOM   1121  HB1 ASN X  69      47.276  64.081  55.960  0.00  0.00            
ATOM   1122  HB2 ASN X  69      46.717  63.422  57.626  0.00  0.00            
ATOM   1123  CG  ASN X  69      48.452  64.806  57.616  0.00  0.00            
ATOM   1124  OD1 ASN X  69      49.262  65.214  56.767  0.00  0.00            
ATOM   1125  ND2 ASN X  69      48.577  64.889  58.930  0.00  0.00            
ATOM   1126 HD21 ASN X  69      47.807  64.643  59.519  0.00  0.00            
ATOM   1127 HD22 ASN X  69      49.501  65.116  59.239  0.00  0.00            
ATOM   1128  C   ASN X  69      44.969  65.104  55.999  0.00  0.00            
ATOM   1129  O   ASN X  69      45.068  65.423  54.832  0.00  0.00            
ATOM   1130  N   LEU X  70      43.845  64.535  56.463  0.00  0.00            
ATOM   1131  HN  LEU X  70      43.812  64.272  57.424  0.00  0.00            
ATOM   1132  CA  LEU X  70      42.623  64.284  55.737  0.00  0.00            
ATOM   1133  HA  LEU X  70      42.861  63.623  54.916  0.00  0.00            
ATOM   1134  CB  LEU X  70      41.511  63.511  56.477  0.00  0.00            
ATOM   1135  HB1 LEU X  70      40.587  63.608  55.868  0.00  0.00            
ATOM   1136  HB2 LEU X  70      41.317  63.923  57.490  0.00  0.00            
ATOM   1137  CG  LEU X  70      41.691  62.039  56.828  0.00  0.00            
ATOM   1138  HG  LEU X  70      42.640  62.029  57.405  0.00  0.00            
ATOM   1139  CD1 LEU X  70      40.487  61.562  57.631  0.00  0.00            
ATOM   1140 HD11 LEU X  70      39.619  61.537  56.938  0.00  0.00            
ATOM   1141 HD12 LEU X  70      40.164  62.179  58.496  0.00  0.00            
ATOM   1142 HD13 LEU X  70      40.708  60.637  58.205  0.00  0.00            
ATOM   1143  CD2 LEU X  70      41.916  61.212  55.547  0.00  0.00            
ATOM   1144 HD21 LEU X  70      42.072  60.161  55.873  0.00  0.00            
ATOM   1145 HD22 LEU X  70      42.912  61.471  55.128  0.00  0.00            
ATOM   1146 HD23 LEU X  70      41.119  61.235  54.774  0.00  0.00            
ATOM   1147  C   LEU X  70      42.032  65.529  55.065  0.00  0.00            
ATOM   1148  O   LEU X  70      41.811  65.575  53.854  0.00  0.00            
ATOM   1149  N   ALA X  71      41.846  66.625  55.865  0.00  0.00            
ATOM   1150  HN  ALA X  71      42.240  66.600  56.780  0.00  0.00            
ATOM   1151  CA  ALA X  71      41.299  67.889  55.369  0.00  0.00            
ATOM   1152  HA  ALA X  71      40.422  67.588  54.816  0.00  0.00            
ATOM   1153  CB  ALA X  71      40.981  68.832  56.512  0.00  0.00            
ATOM   1154  HB1 ALA X  71      41.939  69.264  56.873  0.00  0.00            
ATOM   1155  HB2 ALA X  71      40.413  68.167  57.197  0.00  0.00            
ATOM   1156  HB3 ALA X  71      40.292  69.629  56.157  0.00  0.00            
ATOM   1157  C   ALA X  71      42.210  68.498  54.302  0.00  0.00            
ATOM   1158  O   ALA X  71      41.788  69.013  53.278  0.00  0.00            
ATOM   1159  N   LEU X  72      43.505  68.425  54.489  0.00  0.00            
ATOM   1160  HN  LEU X  72      43.814  67.994  55.333  0.00  0.00            
ATOM   1161  CA  LEU X  72      44.456  68.857  53.480  0.00  0.00            
ATOM   1162  HA  LEU X  72      44.055  69.820  53.202  0.00  0.00            
ATOM   1163  CB  LEU X  72      45.980  68.921  53.920  0.00  0.00            
ATOM   1164  HB1 LEU X  72      46.566  69.564  53.229  0.00  0.00            
ATOM   1165  HB2 LEU X  72      46.320  67.866  53.853  0.00  0.00            
ATOM   1166  CG  LEU X  72      46.276  69.474  55.308  0.00  0.00            
ATOM   1167  HG  LEU X  72      45.698  68.799  55.976  0.00  0.00            
ATOM   1168  CD1 LEU X  72      47.797  69.155  55.716  0.00  0.00            
ATOM   1169 HD11 LEU X  72      48.038  68.104  55.447  0.00  0.00            
ATOM   1170 HD12 LEU X  72      47.972  69.328  56.799  0.00  0.00            
ATOM   1171 HD13 LEU X  72      48.450  69.812  55.104  0.00  0.00            
ATOM   1172  CD2 LEU X  72      46.000  70.971  55.722  0.00  0.00            
ATOM   1173 HD21 LEU X  72      46.192  71.099  56.809  0.00  0.00            
ATOM   1174 HD22 LEU X  72      44.951  71.335  55.689  0.00  0.00            
ATOM   1175 HD23 LEU X  72      46.639  71.769  55.286  0.00  0.00            
ATOM   1176  C   LEU X  72      44.450  68.120  52.123  0.00  0.00            
ATOM   1177  O   LEU X  72      44.661  68.800  51.072  0.00  0.00            
ATOM   1178  N   ALA X  73      44.216  66.794  52.061  0.00  0.00            
ATOM   1179  HN  ALA X  73      44.097  66.326  52.934  0.00  0.00            
ATOM   1180  CA  ALA X  73      43.964  66.037  50.909  0.00  0.00            
ATOM   1181  HA  ALA X  73      44.827  66.125  50.266  0.00  0.00            
ATOM   1182  CB  ALA X  73      43.810  64.537  51.291  0.00  0.00            
ATOM   1183  HB1 ALA X  73      43.659  63.912  50.385  0.00  0.00            
ATOM   1184  HB2 ALA X  73      42.974  64.305  51.984  0.00  0.00            
ATOM   1185  HB3 ALA X  73      44.734  64.216  51.818  0.00  0.00            
ATOM   1186  C   ALA X  73      42.720  66.487  50.175  0.00  0.00            
ATOM   1187  O   ALA X  73      42.748  66.748  48.933  0.00  0.00            
ATOM   1188  N   ASP X  74      41.583  66.622  50.934  0.00  0.00            
ATOM   1189  HN  ASP X  74      41.476  66.230  51.845  0.00  0.00            
ATOM   1190  CA  ASP X  74      40.323  67.097  50.457  0.00  0.00            
ATOM   1191  HA  ASP X  74      40.063  66.519  49.583  0.00  0.00            
ATOM   1192  CB  ASP X  74      39.191  66.947  51.460  0.00  0.00            
ATOM   1193  HB1 ASP X  74      38.360  67.539  51.020  0.00  0.00            
ATOM   1194  HB2 ASP X  74      39.536  67.428  52.400  0.00  0.00            
ATOM   1195  CG  ASP X  74      38.836  65.500  51.799  0.00  0.00            
ATOM   1196  OD1 ASP X  74      39.458  64.549  51.365  0.00  0.00            
ATOM   1197  OD2 ASP X  74      37.851  65.347  52.552  0.00  0.00            
ATOM   1198  C   ASP X  74      40.510  68.457  49.854  0.00  0.00            
ATOM   1199  O   ASP X  74      39.980  68.829  48.784  0.00  0.00            
ATOM   1200  N   LEU X  75      41.339  69.319  50.503  0.00  0.00            
ATOM   1201  HN  LEU X  75      41.815  69.004  51.320  0.00  0.00            
ATOM   1202  CA  LEU X  75      41.652  70.652  49.997  0.00  0.00            
ATOM   1203  HA  LEU X  75      40.722  71.179  49.844  0.00  0.00            
ATOM   1204  CB  LEU X  75      42.251  71.530  51.048  0.00  0.00            
ATOM   1205  HB1 LEU X  75      42.968  72.243  50.589  0.00  0.00            
ATOM   1206  HB2 LEU X  75      42.868  70.931  51.752  0.00  0.00            
ATOM   1207  CG  LEU X  75      41.280  72.213  52.021  0.00  0.00            
ATOM   1208  HG  LEU X  75      40.576  71.422  52.358  0.00  0.00            
ATOM   1209  CD1 LEU X  75      41.925  72.992  53.170  0.00  0.00            
ATOM   1210 HD11 LEU X  75      42.777  73.519  52.691  0.00  0.00            
ATOM   1211 HD12 LEU X  75      42.233  72.191  53.876  0.00  0.00            
ATOM   1212 HD13 LEU X  75      41.220  73.750  53.573  0.00  0.00            
ATOM   1213  CD2 LEU X  75      40.422  73.176  51.299  0.00  0.00            
ATOM   1214 HD21 LEU X  75      40.988  73.839  50.610  0.00  0.00            
ATOM   1215 HD22 LEU X  75      39.677  73.649  51.974  0.00  0.00            
ATOM   1216 HD23 LEU X  75      39.685  72.650  50.655  0.00  0.00            
ATOM   1217  C   LEU X  75      42.351  70.665  48.563  0.00  0.00            
ATOM   1218  O   LEU X  75      41.990  71.416  47.708  0.00  0.00            
ATOM   1219  N   CYS X  76      43.244  69.690  48.293  0.00  0.00            
ATOM   1220  HN  CYS X  76      43.356  68.939  48.939  0.00  0.00            
ATOM   1221  CA  CYS X  76      43.762  69.544  46.912  0.00  0.00            
ATOM   1222  HA  CYS X  76      44.134  70.525  46.654  0.00  0.00            
ATOM   1223  CB  CYS X  76      45.080  68.796  46.859  0.00  0.00            
ATOM   1224  HB1 CYS X  76      45.434  68.726  45.808  0.00  0.00            
ATOM   1225  HB2 CYS X  76      44.927  67.705  47.000  0.00  0.00            
ATOM   1226  SG  CYS X  76      46.315  69.424  47.974  0.00  0.00            
ATOM   1227  HG1 CYS X  76      45.873  68.982  49.142  0.00  0.00            
ATOM   1228  C   CYS X  76      42.787  69.065  45.896  0.00  0.00            
ATOM   1229  O   CYS X  76      42.777  69.497  44.734  0.00  0.00            
ATOM   1230  N   PHE X  77      41.826  68.192  46.335  0.00  0.00            
ATOM   1231  HN  PHE X  77      41.893  67.841  47.266  0.00  0.00            
ATOM   1232  CA  PHE X  77      40.621  67.880  45.569  0.00  0.00            
ATOM   1233  HA  PHE X  77      40.889  67.475  44.604  0.00  0.00            
ATOM   1234  CB  PHE X  77      39.737  66.809  46.325  0.00  0.00            
ATOM   1235  HB1 PHE X  77      39.954  66.642  47.402  0.00  0.00            
ATOM   1236  HB2 PHE X  77      39.950  65.817  45.872  0.00  0.00            
ATOM   1237  CG  PHE X  77      38.207  66.952  46.295  0.00  0.00            
ATOM   1238  CD1 PHE X  77      37.528  66.954  45.090  0.00  0.00            
ATOM   1239  HD1 PHE X  77      38.017  66.741  44.151  0.00  0.00            
ATOM   1240  CE1 PHE X  77      36.165  67.241  45.070  0.00  0.00            
ATOM   1241  HE1 PHE X  77      35.628  67.211  44.133  0.00  0.00            
ATOM   1242  CZ  PHE X  77      35.500  67.524  46.277  0.00  0.00            
ATOM   1243  HZ  PHE X  77      34.428  67.637  46.344  0.00  0.00            
ATOM   1244  CD2 PHE X  77      37.500  67.173  47.544  0.00  0.00            
ATOM   1245  HD2 PHE X  77      38.106  67.193  48.438  0.00  0.00            
ATOM   1246  CE2 PHE X  77      36.132  67.587  47.568  0.00  0.00            
ATOM   1247  HE2 PHE X  77      35.543  67.819  48.443  0.00  0.00            
ATOM   1248  C   PHE X  77      39.855  69.178  45.205  0.00  0.00            
ATOM   1249  O   PHE X  77      39.553  69.421  44.069  0.00  0.00            
ATOM   1250  N   LEU X  78      39.567  69.991  46.248  0.00  0.00            
ATOM   1251  HN  LEU X  78      39.805  69.656  47.156  0.00  0.00            
ATOM   1252  CA  LEU X  78      38.772  71.147  46.273  0.00  0.00            
ATOM   1253  HA  LEU X  78      37.828  70.889  45.815  0.00  0.00            
ATOM   1254  CB  LEU X  78      38.390  71.737  47.682  0.00  0.00            
ATOM   1255  HB1 LEU X  78      38.041  72.780  47.525  0.00  0.00            
ATOM   1256  HB2 LEU X  78      39.336  71.660  48.259  0.00  0.00            
ATOM   1257  CG  LEU X  78      37.323  70.946  48.394  0.00  0.00            
ATOM   1258  HG  LEU X  78      37.460  69.885  48.093  0.00  0.00            
ATOM   1259  CD1 LEU X  78      37.387  70.930  49.921  0.00  0.00            
ATOM   1260 HD11 LEU X  78      37.364  71.974  50.300  0.00  0.00            
ATOM   1261 HD12 LEU X  78      38.238  70.398  50.397  0.00  0.00            
ATOM   1262 HD13 LEU X  78      36.452  70.379  50.159  0.00  0.00            
ATOM   1263  CD2 LEU X  78      35.960  71.520  47.902  0.00  0.00            
ATOM   1264 HD21 LEU X  78      35.778  72.553  48.268  0.00  0.00            
ATOM   1265 HD22 LEU X  78      35.158  70.823  48.229  0.00  0.00            
ATOM   1266 HD23 LEU X  78      35.928  71.621  46.797  0.00  0.00            
ATOM   1267  C   LEU X  78      39.291  72.239  45.376  0.00  0.00            
ATOM   1268  O   LEU X  78      38.578  72.921  44.614  0.00  0.00            
ATOM   1269  N   LEU X  79      40.615  72.485  45.402  0.00  0.00            
ATOM   1270  HN  LEU X  79      41.129  71.998  46.105  0.00  0.00            
ATOM   1271  CA  LEU X  79      41.428  73.334  44.555  0.00  0.00            
ATOM   1272  HA  LEU X  79      40.917  74.278  44.672  0.00  0.00            
ATOM   1273  CB  LEU X  79      42.829  73.576  45.108  0.00  0.00            
ATOM   1274  HB1 LEU X  79      43.536  73.718  44.262  0.00  0.00            
ATOM   1275  HB2 LEU X  79      43.333  72.778  45.694  0.00  0.00            
ATOM   1276  CG  LEU X  79      42.909  74.952  45.889  0.00  0.00            
ATOM   1277  HG  LEU X  79      42.524  75.779  45.255  0.00  0.00            
ATOM   1278  CD1 LEU X  79      42.068  74.788  47.195  0.00  0.00            
ATOM   1279 HD11 LEU X  79      42.049  75.686  47.850  0.00  0.00            
ATOM   1280 HD12 LEU X  79      42.448  73.976  47.851  0.00  0.00            
ATOM   1281 HD13 LEU X  79      41.025  74.476  46.975  0.00  0.00            
ATOM   1282  CD2 LEU X  79      44.373  75.319  46.082  0.00  0.00            
ATOM   1283 HD21 LEU X  79      45.067  75.192  45.224  0.00  0.00            
ATOM   1284 HD22 LEU X  79      44.695  74.636  46.897  0.00  0.00            
ATOM   1285 HD23 LEU X  79      44.446  76.354  46.479  0.00  0.00            
ATOM   1286  C   LEU X  79      41.350  72.878  43.078  0.00  0.00            
ATOM   1287  O   LEU X  79      41.141  73.700  42.185  0.00  0.00            
ATOM   1288  N   THR X  80      41.371  71.604  42.825  0.00  0.00            
ATOM   1289  HN  THR X  80      41.113  70.932  43.515  0.00  0.00            
ATOM   1290  CA  THR X  80      41.404  71.138  41.440  0.00  0.00            
ATOM   1291  HA  THR X  80      42.121  71.793  40.965  0.00  0.00            
ATOM   1292  CB  THR X  80      41.924  69.671  41.492  0.00  0.00            
ATOM   1293  HB  THR X  80      41.231  69.042  42.090  0.00  0.00            
ATOM   1294  OG1 THR X  80      43.193  69.678  42.080  0.00  0.00            
ATOM   1295  HG1 THR X  80      42.962  69.910  42.982  0.00  0.00            
ATOM   1296  CG2 THR X  80      42.234  69.224  40.052  0.00  0.00            
ATOM   1297 HG21 THR X  80      42.704  68.220  40.122  0.00  0.00            
ATOM   1298 HG22 THR X  80      42.861  69.989  39.546  0.00  0.00            
ATOM   1299 HG23 THR X  80      41.324  69.068  39.433  0.00  0.00            
ATOM   1300  C   THR X  80      40.037  71.152  40.725  0.00  0.00            
ATOM   1301  O   THR X  80      39.833  71.233  39.539  0.00  0.00            
ATOM   1302  N   LEU X  81      39.038  71.207  41.587  0.00  0.00            
ATOM   1303  HN  LEU X  81      39.231  71.152  42.564  0.00  0.00            
ATOM   1304  CA  LEU X  81      37.638  71.176  41.203  0.00  0.00            
ATOM   1305  HA  LEU X  81      37.470  70.264  40.648  0.00  0.00            
ATOM   1306  CB  LEU X  81      36.781  71.021  42.549  0.00  0.00            
ATOM   1307  HB1 LEU X  81      37.093  71.815  43.261  0.00  0.00            
ATOM   1308  HB2 LEU X  81      37.124  70.091  43.051  0.00  0.00            
ATOM   1309  CG  LEU X  81      35.278  70.885  42.493  0.00  0.00            
ATOM   1310  HG  LEU X  81      34.951  71.777  41.918  0.00  0.00            
ATOM   1311  CD1 LEU X  81      34.801  69.650  41.620  0.00  0.00            
ATOM   1312 HD11 LEU X  81      34.921  69.914  40.547  0.00  0.00            
ATOM   1313 HD12 LEU X  81      33.741  69.334  41.722  0.00  0.00            
ATOM   1314 HD13 LEU X  81      35.429  68.824  42.017  0.00  0.00            
ATOM   1315  CD2 LEU X  81      34.684  70.837  43.915  0.00  0.00            
ATOM   1316 HD21 LEU X  81      35.245  70.035  44.440  0.00  0.00            
ATOM   1317 HD22 LEU X  81      33.585  70.789  43.759  0.00  0.00            
ATOM   1318 HD23 LEU X  81      35.017  71.775  44.409  0.00  0.00            
ATOM   1319  C   LEU X  81      37.087  72.290  40.333  0.00  0.00            
ATOM   1320  O   LEU X  81      36.378  72.019  39.345  0.00  0.00            
ATOM   1321  N   PRO X  82      37.383  73.552  40.418  0.00  0.00            
ATOM   1322  CD  PRO X  82      37.837  74.204  41.673  0.00  0.00            
ATOM   1323  HD1 PRO X  82      38.848  73.814  41.918  0.00  0.00            
ATOM   1324  HD2 PRO X  82      37.105  73.980  42.478  0.00  0.00            
ATOM   1325  CA  PRO X  82      37.243  74.543  39.341  0.00  0.00            
ATOM   1326  HA  PRO X  82      36.229  74.856  39.136  0.00  0.00            
ATOM   1327  CB  PRO X  82      38.062  75.742  39.858  0.00  0.00            
ATOM   1328  HB1 PRO X  82      37.637  76.653  39.385  0.00  0.00            
ATOM   1329  HB2 PRO X  82      39.111  75.445  39.645  0.00  0.00            
ATOM   1330  CG  PRO X  82      37.846  75.649  41.379  0.00  0.00            
ATOM   1331  HG1 PRO X  82      38.591  76.254  41.938  0.00  0.00            
ATOM   1332  HG2 PRO X  82      36.832  76.042  41.609  0.00  0.00            
ATOM   1333  C   PRO X  82      37.646  74.065  38.042  0.00  0.00            
ATOM   1334  O   PRO X  82      36.897  74.101  37.037  0.00  0.00            
ATOM   1335  N   LEU X  83      38.851  73.481  37.988  0.00  0.00            
ATOM   1336  HN  LEU X  83      39.351  73.285  38.828  0.00  0.00            
ATOM   1337  CA  LEU X  83      39.418  73.073  36.738  0.00  0.00            
ATOM   1338  HA  LEU X  83      39.337  73.936  36.094  0.00  0.00            
ATOM   1339  CB  LEU X  83      40.865  72.575  36.730  0.00  0.00            
ATOM   1340  HB1 LEU X  83      41.281  72.635  35.701  0.00  0.00            
ATOM   1341  HB2 LEU X  83      41.001  71.524  37.063  0.00  0.00            
ATOM   1342  CG  LEU X  83      42.028  73.429  37.571  0.00  0.00            
ATOM   1343  HG  LEU X  83      41.765  73.595  38.638  0.00  0.00            
ATOM   1344  CD1 LEU X  83      43.405  72.624  37.549  0.00  0.00            
ATOM   1345 HD11 LEU X  83      43.655  72.326  36.509  0.00  0.00            
ATOM   1346 HD12 LEU X  83      43.348  71.710  38.178  0.00  0.00            
ATOM   1347 HD13 LEU X  83      44.149  73.296  38.026  0.00  0.00            
ATOM   1348  CD2 LEU X  83      42.396  74.835  36.984  0.00  0.00            
ATOM   1349 HD21 LEU X  83      41.489  75.388  36.659  0.00  0.00            
ATOM   1350 HD22 LEU X  83      42.950  74.676  36.034  0.00  0.00            
ATOM   1351 HD23 LEU X  83      42.904  75.505  37.710  0.00  0.00            
ATOM   1352  C   LEU X  83      38.532  72.008  36.058  0.00  0.00            
ATOM   1353  O   LEU X  83      38.117  72.245  34.927  0.00  0.00            
ATOM   1354  N   TRP X  84      38.148  70.881  36.788  0.00  0.00            
ATOM   1355  HN  TRP X  84      38.396  70.784  37.749  0.00  0.00            
ATOM   1356  CA  TRP X  84      37.251  69.867  36.266  0.00  0.00            
ATOM   1357  HA  TRP X  84      37.602  69.665  35.265  0.00  0.00            
ATOM   1358  CB  TRP X  84      37.196  68.564  37.155  0.00  0.00            
ATOM   1359  HB1 TRP X  84      36.359  67.970  36.729  0.00  0.00            
ATOM   1360  HB2 TRP X  84      36.990  68.785  38.224  0.00  0.00            
ATOM   1361  CG  TRP X  84      38.485  67.773  37.102  0.00  0.00            
ATOM   1362  CD1 TRP X  84      39.299  67.342  38.096  0.00  0.00            
ATOM   1363  HD1 TRP X  84      39.055  67.540  39.129  0.00  0.00            
ATOM   1364  NE1 TRP X  84      40.460  66.735  37.592  0.00  0.00            
ATOM   1365  HE1 TRP X  84      41.010  66.092  38.079  0.00  0.00            
ATOM   1366  CE2 TRP X  84      40.345  66.616  36.263  0.00  0.00            
ATOM   1367  CD2 TRP X  84      39.140  67.290  35.853  0.00  0.00            
ATOM   1368  CE3 TRP X  84      38.860  67.447  34.505  0.00  0.00            
ATOM   1369  HE3 TRP X  84      38.006  68.002  34.147  0.00  0.00            
ATOM   1370  CZ3 TRP X  84      39.701  66.850  33.575  0.00  0.00            
ATOM   1371  HZ3 TRP X  84      39.565  67.022  32.517  0.00  0.00            
ATOM   1372  CZ2 TRP X  84      41.252  66.123  35.363  0.00  0.00            
ATOM   1373  HZ2 TRP X  84      42.142  65.583  35.650  0.00  0.00            
ATOM   1374  CH2 TRP X  84      40.801  66.197  34.017  0.00  0.00            
ATOM   1375  HH2 TRP X  84      41.456  65.800  33.255  0.00  0.00            
ATOM   1376  C   TRP X  84      35.820  70.360  35.898  0.00  0.00            
ATOM   1377  O   TRP X  84      35.242  70.034  34.850  0.00  0.00            
ATOM   1378  N   ALA X  85      35.277  71.243  36.679  0.00  0.00            
ATOM   1379  HN  ALA X  85      35.771  71.510  37.502  0.00  0.00            
ATOM   1380  CA  ALA X  85      33.982  71.877  36.347  0.00  0.00            
ATOM   1381  HA  ALA X  85      33.204  71.147  36.180  0.00  0.00            
ATOM   1382  CB  ALA X  85      33.405  72.657  37.571  0.00  0.00            
ATOM   1383  HB1 ALA X  85      33.168  72.054  38.474  0.00  0.00            
ATOM   1384  HB2 ALA X  85      32.500  73.164  37.173  0.00  0.00            
ATOM   1385  HB3 ALA X  85      34.068  73.410  38.047  0.00  0.00            
ATOM   1386  C   ALA X  85      33.928  72.666  35.047  0.00  0.00            
ATOM   1387  O   ALA X  85      32.947  72.531  34.327  0.00  0.00            
ATOM   1388  N   VAL X  86      34.999  73.491  34.769  0.00  0.00            
ATOM   1389  HN  VAL X  86      35.753  73.635  35.406  0.00  0.00            
ATOM   1390  CA  VAL X  86      35.159  74.230  33.516  0.00  0.00            
ATOM   1391  HA  VAL X  86      34.308  74.876  33.362  0.00  0.00            
ATOM   1392  CB  VAL X  86      36.482  75.100  33.661  0.00  0.00            
ATOM   1393  HB  VAL X  86      37.324  74.509  34.082  0.00  0.00            
ATOM   1394  CG1 VAL X  86      36.877  75.586  32.311  0.00  0.00            
ATOM   1395 HG11 VAL X  86      37.292  74.704  31.779  0.00  0.00            
ATOM   1396 HG12 VAL X  86      37.633  76.401  32.312  0.00  0.00            
ATOM   1397 HG13 VAL X  86      36.019  75.998  31.737  0.00  0.00            
ATOM   1398  CG2 VAL X  86      36.244  76.339  34.557  0.00  0.00            
ATOM   1399 HG21 VAL X  86      35.312  76.866  34.260  0.00  0.00            
ATOM   1400 HG22 VAL X  86      37.061  77.089  34.504  0.00  0.00            
ATOM   1401 HG23 VAL X  86      36.124  75.962  35.596  0.00  0.00            
ATOM   1402  C   VAL X  86      35.235  73.310  32.277  0.00  0.00            
ATOM   1403  O   VAL X  86      34.634  73.484  31.237  0.00  0.00            
ATOM   1404  N   TYR X  87      36.024  72.225  32.457  0.00  0.00            
ATOM   1405  HN  TYR X  87      36.648  72.144  33.230  0.00  0.00            
ATOM   1406  CA  TYR X  87      36.138  71.178  31.421  0.00  0.00            
ATOM   1407  HA  TYR X  87      36.346  71.741  30.524  0.00  0.00            
ATOM   1408  CB  TYR X  87      37.169  70.124  31.908  0.00  0.00            
ATOM   1409  HB1 TYR X  87      36.948  69.678  32.901  0.00  0.00            
ATOM   1410  HB2 TYR X  87      38.141  70.574  32.201  0.00  0.00            
ATOM   1411  CG  TYR X  87      37.373  69.071  30.897  0.00  0.00            
ATOM   1412  CD1 TYR X  87      38.013  69.305  29.663  0.00  0.00            
ATOM   1413  HD1 TYR X  87      38.343  70.303  29.413  0.00  0.00            
ATOM   1414  CE1 TYR X  87      38.250  68.256  28.722  0.00  0.00            
ATOM   1415  HE1 TYR X  87      38.710  68.500  27.776  0.00  0.00            
ATOM   1416  CZ  TYR X  87      37.894  66.914  29.104  0.00  0.00            
ATOM   1417  OH  TYR X  87      38.218  65.806  28.301  0.00  0.00            
ATOM   1418  HH  TYR X  87      37.997  65.053  28.854  0.00  0.00            
ATOM   1419  CD2 TYR X  87      37.091  67.711  31.261  0.00  0.00            
ATOM   1420  HD2 TYR X  87      36.769  67.520  32.274  0.00  0.00            
ATOM   1421  CE2 TYR X  87      37.369  66.648  30.358  0.00  0.00            
ATOM   1422  HE2 TYR X  87      37.099  65.640  30.637  0.00  0.00            
ATOM   1423  C   TYR X  87      34.750  70.521  31.177  0.00  0.00            
ATOM   1424  O   TYR X  87      34.340  70.264  30.038  0.00  0.00            
ATOM   1425  N   THR X  88      33.930  70.261  32.208  0.00  0.00            
ATOM   1426  HN  THR X  88      34.298  70.437  33.118  0.00  0.00            
ATOM   1427  CA  THR X  88      32.497  69.651  32.068  0.00  0.00            
ATOM   1428  HA  THR X  88      32.492  68.816  31.382  0.00  0.00            
ATOM   1429  CB  THR X  88      32.147  69.326  33.506  0.00  0.00            
ATOM   1430  HB  THR X  88      32.135  70.247  34.128  0.00  0.00            
ATOM   1431  OG1 THR X  88      33.129  68.491  34.177  0.00  0.00            
ATOM   1432  HG1 THR X  88      33.845  69.039  34.508  0.00  0.00            
ATOM   1433  CG2 THR X  88      30.912  68.494  33.576  0.00  0.00            
ATOM   1434 HG21 THR X  88      30.765  68.035  34.577  0.00  0.00            
ATOM   1435 HG22 THR X  88      30.833  67.657  32.849  0.00  0.00            
ATOM   1436 HG23 THR X  88      30.047  69.143  33.325  0.00  0.00            
ATOM   1437  C   THR X  88      31.523  70.568  31.519  0.00  0.00            
ATOM   1438  O   THR X  88      30.974  70.282  30.459  0.00  0.00            
ATOM   1439  N   ALA X  89      31.454  71.780  32.127  0.00  0.00            
ATOM   1440  HN  ALA X  89      32.002  71.818  32.959  0.00  0.00            
ATOM   1441  CA  ALA X  89      30.757  72.948  31.526  0.00  0.00            
ATOM   1442  HA  ALA X  89      29.695  72.751  31.509  0.00  0.00            
ATOM   1443  CB  ALA X  89      31.084  74.217  32.382  0.00  0.00            
ATOM   1444  HB1 ALA X  89      32.156  74.497  32.304  0.00  0.00            
ATOM   1445  HB2 ALA X  89      30.910  73.946  33.446  0.00  0.00            
ATOM   1446  HB3 ALA X  89      30.538  75.154  32.141  0.00  0.00            
ATOM   1447  C   ALA X  89      31.018  73.388  30.107  0.00  0.00            
ATOM   1448  O   ALA X  89      30.155  73.987  29.404  0.00  0.00            
ATOM   1449  N   MET X  90      32.189  73.041  29.593  0.00  0.00            
ATOM   1450  HN  MET X  90      32.888  72.675  30.203  0.00  0.00            
ATOM   1451  CA  MET X  90      32.681  73.266  28.210  0.00  0.00            
ATOM   1452  HA  MET X  90      32.157  74.127  27.824  0.00  0.00            
ATOM   1453  CB  MET X  90      34.155  73.664  28.182  0.00  0.00            
ATOM   1454  HB1 MET X  90      34.607  73.645  27.167  0.00  0.00            
ATOM   1455  HB2 MET X  90      34.629  72.826  28.736  0.00  0.00            
ATOM   1456  CG  MET X  90      34.344  75.132  28.625  0.00  0.00            
ATOM   1457  HG1 MET X  90      33.869  75.240  29.624  0.00  0.00            
ATOM   1458  HG2 MET X  90      33.681  75.816  28.054  0.00  0.00            
ATOM   1459  SD  MET X  90      36.081  75.700  28.393  0.00  0.00            
ATOM   1460  CE  MET X  90      36.116  75.813  26.603  0.00  0.00            
ATOM   1461  HE1 MET X  90      36.366  74.885  26.045  0.00  0.00            
ATOM   1462  HE2 MET X  90      36.908  76.541  26.326  0.00  0.00            
ATOM   1463  HE3 MET X  90      35.234  76.338  26.178  0.00  0.00            
ATOM   1464  C   MET X  90      32.408  72.069  27.284  0.00  0.00            
ATOM   1465  O   MET X  90      32.969  72.007  26.181  0.00  0.00            
ATOM   1466  N   GLU X  91      31.617  71.075  27.761  0.00  0.00            
ATOM   1467  HN  GLU X  91      31.259  71.151  28.688  0.00  0.00            
ATOM   1468  CA  GLU X  91      31.400  69.802  26.983  0.00  0.00            
ATOM   1469  HA  GLU X  91      30.827  69.097  27.566  0.00  0.00            
ATOM   1470  CB  GLU X  91      30.604  69.947  25.693  0.00  0.00            
ATOM   1471  HB1 GLU X  91      30.521  68.965  25.181  0.00  0.00            
ATOM   1472  HB2 GLU X  91      31.244  70.500  24.973  0.00  0.00            
ATOM   1473  CG  GLU X  91      29.201  70.643  25.920  0.00  0.00            
ATOM   1474  HG1 GLU X  91      29.339  71.403  26.718  0.00  0.00            
ATOM   1475  HG2 GLU X  91      28.530  69.887  26.381  0.00  0.00            
ATOM   1476  CD  GLU X  91      28.522  71.285  24.702  0.00  0.00            
ATOM   1477  OE1 GLU X  91      28.269  72.515  24.696  0.00  0.00            
ATOM   1478  OE2 GLU X  91      28.350  70.497  23.772  0.00  0.00            
ATOM   1479  C   GLU X  91      32.761  69.096  26.573  0.00  0.00            
ATOM   1480  O   GLU X  91      32.947  68.574  25.455  0.00  0.00            
ATOM   1481  N   TYR X  92      33.685  68.927  27.502  0.00  0.00            
ATOM   1482  HN  TYR X  92      33.559  69.377  28.382  0.00  0.00            
ATOM   1483  CA  TYR X  92      34.930  68.195  27.347  0.00  0.00            
ATOM   1484  HA  TYR X  92      35.433  68.124  28.301  0.00  0.00            
ATOM   1485  CB  TYR X  92      34.678  66.707  26.933  0.00  0.00            
ATOM   1486  HB1 TYR X  92      35.634  66.144  26.986  0.00  0.00            
ATOM   1487  HB2 TYR X  92      34.235  66.582  25.922  0.00  0.00            
ATOM   1488  CG  TYR X  92      33.754  66.048  27.934  0.00  0.00            
ATOM   1489  CD1 TYR X  92      32.493  65.536  27.563  0.00  0.00            
ATOM   1490  HD1 TYR X  92      32.138  65.688  26.555  0.00  0.00            
ATOM   1491  CE1 TYR X  92      31.795  64.626  28.377  0.00  0.00            
ATOM   1492  HE1 TYR X  92      30.873  64.156  28.070  0.00  0.00            
ATOM   1493  CZ  TYR X  92      32.343  64.295  29.679  0.00  0.00            
ATOM   1494  OH  TYR X  92      31.625  63.388  30.515  0.00  0.00            
ATOM   1495  HH  TYR X  92      30.803  63.356  30.020  0.00  0.00            
ATOM   1496  CD2 TYR X  92      34.239  65.730  29.223  0.00  0.00            
ATOM   1497  HD2 TYR X  92      35.190  66.064  29.610  0.00  0.00            
ATOM   1498  CE2 TYR X  92      33.482  64.970  30.115  0.00  0.00            
ATOM   1499  HE2 TYR X  92      33.804  64.688  31.106  0.00  0.00            
ATOM   1500  C   TYR X  92      35.913  68.857  26.403  0.00  0.00            
ATOM   1501  O   TYR X  92      36.563  68.278  25.539  0.00  0.00            
ATOM   1502  N   ARG X  93      36.174  70.189  26.630  0.00  0.00            
ATOM   1503  HN  ARG X  93      35.643  70.595  27.370  0.00  0.00            
ATOM   1504  CA  ARG X  93      37.243  70.845  25.961  0.00  0.00            
ATOM   1505  HA  ARG X  93      37.899  70.133  25.482  0.00  0.00            
ATOM   1506  CB  ARG X  93      36.661  71.927  24.931  0.00  0.00            
ATOM   1507  HB1 ARG X  93      37.475  72.368  24.316  0.00  0.00            
ATOM   1508  HB2 ARG X  93      36.106  72.698  25.507  0.00  0.00            
ATOM   1509  CG  ARG X  93      35.631  71.352  23.856  0.00  0.00            
ATOM   1510  HG1 ARG X  93      34.832  70.699  24.268  0.00  0.00            
ATOM   1511  HG2 ARG X  93      36.215  70.682  23.188  0.00  0.00            
ATOM   1512  CD  ARG X  93      34.931  72.601  23.145  0.00  0.00            
ATOM   1513  HD1 ARG X  93      34.320  72.188  22.314  0.00  0.00            
ATOM   1514  HD2 ARG X  93      35.828  73.132  22.759  0.00  0.00            
ATOM   1515  NE  ARG X  93      34.005  73.317  24.072  0.00  0.00            
ATOM   1516  HE  ARG X  93      33.577  72.849  24.846  0.00  0.00            
ATOM   1517  CZ  ARG X  93      33.559  74.548  23.839  0.00  0.00            
ATOM   1518  NH1 ARG X  93      33.980  75.324  22.827  0.00  0.00            
ATOM   1519 HH11 ARG X  93      34.615  75.046  22.106  0.00  0.00            
ATOM   1520 HH12 ARG X  93      33.580  76.224  22.652  0.00  0.00            
ATOM   1521  NH2 ARG X  93      32.591  75.008  24.620  0.00  0.00            
ATOM   1522 HH21 ARG X  93      32.390  75.984  24.538  0.00  0.00            
ATOM   1523 HH22 ARG X  93      32.108  74.395  25.246  0.00  0.00            
ATOM   1524  C   ARG X  93      38.028  71.585  27.049  0.00  0.00            
ATOM   1525  O   ARG X  93      37.465  72.190  27.905  0.00  0.00            
ATOM   1526  N   TRP X  94      39.358  71.394  27.021  0.00  0.00            
ATOM   1527  HN  TRP X  94      39.769  70.857  26.288  0.00  0.00            
ATOM   1528  CA  TRP X  94      40.282  71.736  28.088  0.00  0.00            
ATOM   1529  HA  TRP X  94      39.625  71.852  28.938  0.00  0.00            
ATOM   1530  CB  TRP X  94      41.263  70.496  28.325  0.00  0.00            
ATOM   1531  HB1 TRP X  94      41.747  70.160  27.383  0.00  0.00            
ATOM   1532  HB2 TRP X  94      40.681  69.616  28.673  0.00  0.00            
ATOM   1533  CG  TRP X  94      42.276  70.748  29.370  0.00  0.00            
ATOM   1534  CD1 TRP X  94      43.530  71.286  29.144  0.00  0.00            
ATOM   1535  HD1 TRP X  94      43.929  71.601  28.191  0.00  0.00            
ATOM   1536  NE1 TRP X  94      44.134  71.528  30.366  0.00  0.00            
ATOM   1537  HE1 TRP X  94      45.102  71.647  30.348  0.00  0.00            
ATOM   1538  CE2 TRP X  94      43.317  71.129  31.412  0.00  0.00            
ATOM   1539  CD2 TRP X  94      42.190  70.574  30.756  0.00  0.00            
ATOM   1540  CE3 TRP X  94      41.187  70.085  31.535  0.00  0.00            
ATOM   1541  HE3 TRP X  94      40.342  69.631  31.040  0.00  0.00            
ATOM   1542  CZ3 TRP X  94      41.293  70.155  32.896  0.00  0.00            
ATOM   1543  HZ3 TRP X  94      40.425  69.880  33.477  0.00  0.00            
ATOM   1544  CZ2 TRP X  94      43.453  71.046  32.734  0.00  0.00            
ATOM   1545  HZ2 TRP X  94      44.347  71.451  33.184  0.00  0.00            
ATOM   1546  CH2 TRP X  94      42.454  70.667  33.517  0.00  0.00            
ATOM   1547  HH2 TRP X  94      42.548  70.914  34.563  0.00  0.00            
ATOM   1548  C   TRP X  94      41.136  72.919  27.690  0.00  0.00            
ATOM   1549  O   TRP X  94      41.816  72.757  26.688  0.00  0.00            
ATOM   1550  N   PRO X  95      41.189  74.057  28.400  0.00  0.00            
ATOM   1551  CD  PRO X  95      40.108  74.419  29.346  0.00  0.00            
ATOM   1552  HD1 PRO X  95      40.161  73.886  30.319  0.00  0.00            
ATOM   1553  HD2 PRO X  95      39.158  74.260  28.792  0.00  0.00            
ATOM   1554  CA  PRO X  95      41.858  75.201  27.880  0.00  0.00            
ATOM   1555  HA  PRO X  95      42.087  75.023  26.840  0.00  0.00            
ATOM   1556  CB  PRO X  95      40.930  76.379  28.160  0.00  0.00            
ATOM   1557  HB1 PRO X  95      40.098  76.541  27.441  0.00  0.00            
ATOM   1558  HB2 PRO X  95      41.360  77.396  28.283  0.00  0.00            
ATOM   1559  CG  PRO X  95      40.151  75.947  29.443  0.00  0.00            
ATOM   1560  HG1 PRO X  95      40.798  76.220  30.304  0.00  0.00            
ATOM   1561  HG2 PRO X  95      39.185  76.491  29.509  0.00  0.00            
ATOM   1562  C   PRO X  95      43.177  75.447  28.587  0.00  0.00            
ATOM   1563  O   PRO X  95      43.691  76.482  28.251  0.00  0.00            
ATOM   1564  N   PHE X  96      43.587  74.603  29.564  0.00  0.00            
ATOM   1565  HN  PHE X  96      42.989  73.811  29.661  0.00  0.00            
ATOM   1566  CA  PHE X  96      44.561  75.071  30.542  0.00  0.00            
ATOM   1567  HA  PHE X  96      44.733  76.135  30.612  0.00  0.00            
ATOM   1568  CB  PHE X  96      44.095  74.752  31.979  0.00  0.00            
ATOM   1569  HB1 PHE X  96      44.772  75.342  32.633  0.00  0.00            
ATOM   1570  HB2 PHE X  96      43.928  73.684  32.235  0.00  0.00            
ATOM   1571  CG  PHE X  96      42.785  75.343  32.406  0.00  0.00            
ATOM   1572  CD1 PHE X  96      42.623  76.683  32.538  0.00  0.00            
ATOM   1573  HD1 PHE X  96      43.348  77.413  32.209  0.00  0.00            
ATOM   1574  CE1 PHE X  96      41.454  77.345  32.839  0.00  0.00            
ATOM   1575  HE1 PHE X  96      41.378  78.420  32.764  0.00  0.00            
ATOM   1576  CZ  PHE X  96      40.331  76.542  33.259  0.00  0.00            
ATOM   1577  HZ  PHE X  96      39.374  76.996  33.470  0.00  0.00            
ATOM   1578  CD2 PHE X  96      41.721  74.610  33.032  0.00  0.00            
ATOM   1579  HD2 PHE X  96      41.877  73.547  33.144  0.00  0.00            
ATOM   1580  CE2 PHE X  96      40.475  75.160  33.272  0.00  0.00            
ATOM   1581  HE2 PHE X  96      39.651  74.501  33.502  0.00  0.00            
ATOM   1582  C   PHE X  96      46.009  74.519  30.291  0.00  0.00            
ATOM   1583  O   PHE X  96      46.920  74.603  31.101  0.00  0.00            
ATOM   1584  N   GLY X  97      46.211  74.056  29.086  0.00  0.00            
ATOM   1585  HN  GLY X  97      45.410  73.925  28.507  0.00  0.00            
ATOM   1586  CA  GLY X  97      47.454  73.444  28.728  0.00  0.00            
ATOM   1587  HA1 GLY X  97      48.338  73.873  29.175  0.00  0.00            
ATOM   1588  HA2 GLY X  97      47.545  73.469  27.652  0.00  0.00            
ATOM   1589  C   GLY X  97      47.522  71.974  29.109  0.00  0.00            
ATOM   1590  O   GLY X  97      46.816  71.416  29.956  0.00  0.00            
ATOM   1591  N   ASN X  98      48.421  71.285  28.406  0.00  0.00            
ATOM   1592  HN  ASN X  98      48.959  71.816  27.756  0.00  0.00            
ATOM   1593  CA  ASN X  98      48.623  69.908  28.611  0.00  0.00            
ATOM   1594  HA  ASN X  98      47.670  69.404  28.550  0.00  0.00            
ATOM   1595  CB  ASN X  98      49.526  69.393  27.421  0.00  0.00            
ATOM   1596  HB1 ASN X  98      50.451  70.008  27.434  0.00  0.00            
ATOM   1597  HB2 ASN X  98      48.936  69.678  26.524  0.00  0.00            
ATOM   1598  CG  ASN X  98      49.968  67.955  27.391  0.00  0.00            
ATOM   1599  OD1 ASN X  98      49.256  66.974  27.565  0.00  0.00            
ATOM   1600  ND2 ASN X  98      51.289  67.781  27.115  0.00  0.00            
ATOM   1601 HD21 ASN X  98      51.699  66.869  27.142  0.00  0.00            
ATOM   1602 HD22 ASN X  98      51.888  68.549  26.889  0.00  0.00            
ATOM   1603  C   ASN X  98      49.319  69.569  29.935  0.00  0.00            
ATOM   1604  O   ASN X  98      48.976  68.600  30.550  0.00  0.00            
ATOM   1605  N   TYR X  99      50.283  70.368  30.434  0.00  0.00            
ATOM   1606  HN  TYR X  99      50.620  71.217  30.034  0.00  0.00            
ATOM   1607  CA  TYR X  99      50.859  69.902  31.699  0.00  0.00            
ATOM   1608  HA  TYR X  99      51.144  68.867  31.577  0.00  0.00            
ATOM   1609  CB  TYR X  99      52.195  70.605  32.032  0.00  0.00            
ATOM   1610  HB1 TYR X  99      52.387  70.647  33.125  0.00  0.00            
ATOM   1611  HB2 TYR X  99      52.098  71.681  31.775  0.00  0.00            
ATOM   1612  CG  TYR X  99      53.442  70.140  31.339  0.00  0.00            
ATOM   1613  CD1 TYR X  99      54.643  70.717  31.716  0.00  0.00            
ATOM   1614  HD1 TYR X  99      54.603  71.546  32.407  0.00  0.00            
ATOM   1615  CE1 TYR X  99      55.875  70.407  31.027  0.00  0.00            
ATOM   1616  HE1 TYR X  99      56.826  70.837  31.305  0.00  0.00            
ATOM   1617  CZ  TYR X  99      55.912  69.425  30.082  0.00  0.00            
ATOM   1618  OH  TYR X  99      57.076  68.914  29.446  0.00  0.00            
ATOM   1619  HH  TYR X  99      56.887  68.048  29.079  0.00  0.00            
ATOM   1620  CD2 TYR X  99      53.463  69.173  30.270  0.00  0.00            
ATOM   1621  HD2 TYR X  99      52.581  68.732  29.830  0.00  0.00            
ATOM   1622  CE2 TYR X  99      54.713  68.795  29.644  0.00  0.00            
ATOM   1623  HE2 TYR X  99      54.610  68.086  28.836  0.00  0.00            
ATOM   1624  C   TYR X  99      49.982  69.974  32.927  0.00  0.00            
ATOM   1625  O   TYR X  99      50.007  69.101  33.811  0.00  0.00            
ATOM   1626  N   LEU X 100      49.041  70.916  32.951  0.00  0.00            
ATOM   1627  HN  LEU X 100      49.152  71.624  32.257  0.00  0.00            
ATOM   1628  CA  LEU X 100      48.123  71.151  34.020  0.00  0.00            
ATOM   1629  HA  LEU X 100      48.635  71.030  34.963  0.00  0.00            
ATOM   1630  CB  LEU X 100      47.426  72.604  34.022  0.00  0.00            
ATOM   1631  HB1 LEU X 100      46.816  72.779  33.110  0.00  0.00            
ATOM   1632  HB2 LEU X 100      48.207  73.389  34.110  0.00  0.00            
ATOM   1633  CG  LEU X 100      46.496  72.810  35.279  0.00  0.00            
ATOM   1634  HG  LEU X 100      45.779  71.976  35.434  0.00  0.00            
ATOM   1635  CD1 LEU X 100      47.211  72.930  36.613  0.00  0.00            
ATOM   1636 HD11 LEU X 100      47.849  72.024  36.699  0.00  0.00            
ATOM   1637 HD12 LEU X 100      46.515  72.901  37.479  0.00  0.00            
ATOM   1638 HD13 LEU X 100      47.833  73.849  36.587  0.00  0.00            
ATOM   1639  CD2 LEU X 100      45.691  74.090  35.113  0.00  0.00            
ATOM   1640 HD21 LEU X 100      45.551  74.531  36.123  0.00  0.00            
ATOM   1641 HD22 LEU X 100      44.761  73.928  34.528  0.00  0.00            
ATOM   1642 HD23 LEU X 100      46.341  74.765  34.516  0.00  0.00            
ATOM   1643  C   LEU X 100      47.044  70.052  34.090  0.00  0.00            
ATOM   1644  O   LEU X 100      46.638  69.699  35.201  0.00  0.00            
ATOM   1645  N   CYS X 101      46.692  69.449  32.940  0.00  0.00            
ATOM   1646  HN  CYS X 101      47.097  69.884  32.140  0.00  0.00            
ATOM   1647  CA  CYS X 101      45.778  68.326  32.653  0.00  0.00            
ATOM   1648  HA  CYS X 101      44.766  68.545  32.961  0.00  0.00            
ATOM   1649  CB  CYS X 101      45.636  68.065  31.105  0.00  0.00            
ATOM   1650  HB1 CYS X 101      46.654  68.123  30.665  0.00  0.00            
ATOM   1651  HB2 CYS X 101      44.998  68.840  30.628  0.00  0.00            
ATOM   1652  SG  CYS X 101      45.056  66.403  30.644  0.00  0.00            
ATOM   1653  C   CYS X 101      46.277  67.131  33.449  0.00  0.00            
ATOM   1654  O   CYS X 101      45.585  66.410  34.165  0.00  0.00            
ATOM   1655  N   LYS X 102      47.563  66.861  33.399  0.00  0.00            
ATOM   1656  HN  LYS X 102      48.081  67.551  32.900  0.00  0.00            
ATOM   1657  CA  LYS X 102      48.283  65.767  34.082  0.00  0.00            
ATOM   1658  HA  LYS X 102      47.675  64.895  33.895  0.00  0.00            
ATOM   1659  CB  LYS X 102      49.744  65.719  33.546  0.00  0.00            
ATOM   1660  HB1 LYS X 102      50.376  65.023  34.138  0.00  0.00            
ATOM   1661  HB2 LYS X 102      50.221  66.708  33.720  0.00  0.00            
ATOM   1662  CG  LYS X 102      49.998  65.164  32.129  0.00  0.00            
ATOM   1663  HG1 LYS X 102      49.295  65.714  31.467  0.00  0.00            
ATOM   1664  HG2 LYS X 102      49.679  64.100  32.103  0.00  0.00            
ATOM   1665  CD  LYS X 102      51.429  65.371  31.665  0.00  0.00            
ATOM   1666  HD1 LYS X 102      52.188  65.036  32.404  0.00  0.00            
ATOM   1667  HD2 LYS X 102      51.641  66.459  31.589  0.00  0.00            
ATOM   1668  CE  LYS X 102      51.685  64.730  30.261  0.00  0.00            
ATOM   1669  HE1 LYS X 102      52.670  65.162  29.984  0.00  0.00            
ATOM   1670  HE2 LYS X 102      50.869  65.006  29.559  0.00  0.00            
ATOM   1671  NZ  LYS X 102      51.852  63.236  30.391  0.00  0.00            
ATOM   1672  HZ1 LYS X 102      52.641  62.990  29.759  0.00  0.00            
ATOM   1673  HZ2 LYS X 102      51.023  62.737  30.010  0.00  0.00            
ATOM   1674  HZ3 LYS X 102      52.101  62.866  31.331  0.00  0.00            
ATOM   1675  C   LYS X 102      48.320  65.956  35.567  0.00  0.00            
ATOM   1676  O   LYS X 102      47.982  65.013  36.302  0.00  0.00            
ATOM   1677  N   ILE X 103      48.661  67.121  35.999  0.00  0.00            
ATOM   1678  HN  ILE X 103      48.768  67.797  35.274  0.00  0.00            
ATOM   1679  CA  ILE X 103      48.607  67.528  37.427  0.00  0.00            
ATOM   1680  HA  ILE X 103      49.318  66.933  37.981  0.00  0.00            
ATOM   1681  CB  ILE X 103      49.116  68.922  37.609  0.00  0.00            
ATOM   1682  HB  ILE X 103      48.599  69.636  36.932  0.00  0.00            
ATOM   1683  CG2 ILE X 103      48.849  69.531  39.016  0.00  0.00            
ATOM   1684 HG21 ILE X 103      47.754  69.651  39.158  0.00  0.00            
ATOM   1685 HG22 ILE X 103      49.387  70.498  39.112  0.00  0.00            
ATOM   1686 HG23 ILE X 103      49.372  68.924  39.786  0.00  0.00            
ATOM   1687  CG1 ILE X 103      50.656  68.895  37.282  0.00  0.00            
ATOM   1688 HG11 ILE X 103      50.970  69.952  37.149  0.00  0.00            
ATOM   1689 HG12 ILE X 103      50.957  68.415  36.326  0.00  0.00            
ATOM   1690  CD  ILE X 103      51.578  68.204  38.343  0.00  0.00            
ATOM   1691  HD1 ILE X 103      51.512  68.736  39.317  0.00  0.00            
ATOM   1692  HD2 ILE X 103      52.627  68.186  37.977  0.00  0.00            
ATOM   1693  HD3 ILE X 103      51.220  67.158  38.449  0.00  0.00            
ATOM   1694  C   ILE X 103      47.167  67.496  37.964  0.00  0.00            
ATOM   1695  O   ILE X 103      46.961  66.914  39.027  0.00  0.00            
ATOM   1696  N   ALA X 104      46.128  68.054  37.302  0.00  0.00            
ATOM   1697  HN  ALA X 104      46.241  68.652  36.512  0.00  0.00            
ATOM   1698  CA  ALA X 104      44.693  67.988  37.670  0.00  0.00            
ATOM   1699  HA  ALA X 104      44.633  68.556  38.587  0.00  0.00            
ATOM   1700  CB  ALA X 104      43.805  68.737  36.638  0.00  0.00            
ATOM   1701  HB1 ALA X 104      44.386  69.665  36.448  0.00  0.00            
ATOM   1702  HB2 ALA X 104      42.811  69.019  37.046  0.00  0.00            
ATOM   1703  HB3 ALA X 104      43.664  68.168  35.694  0.00  0.00            
ATOM   1704  C   ALA X 104      44.152  66.583  37.927  0.00  0.00            
ATOM   1705  O   ALA X 104      43.468  66.272  38.904  0.00  0.00            
ATOM   1706  N   SER X 105      44.555  65.648  36.983  0.00  0.00            
ATOM   1707  HN  SER X 105      45.229  65.883  36.287  0.00  0.00            
ATOM   1708  CA  SER X 105      44.257  64.231  37.077  0.00  0.00            
ATOM   1709  HA  SER X 105      43.207  64.036  37.238  0.00  0.00            
ATOM   1710  CB  SER X 105      44.747  63.536  35.764  0.00  0.00            
ATOM   1711  HB1 SER X 105      45.837  63.607  35.559  0.00  0.00            
ATOM   1712  HB2 SER X 105      44.083  64.018  35.015  0.00  0.00            
ATOM   1713  OG  SER X 105      44.647  62.126  35.707  0.00  0.00            
ATOM   1714  HG1 SER X 105      43.846  61.891  36.181  0.00  0.00            
ATOM   1715  C   SER X 105      45.011  63.600  38.320  0.00  0.00            
ATOM   1716  O   SER X 105      44.423  63.039  39.224  0.00  0.00            
ATOM   1717  N   ALA X 106      46.313  63.871  38.442  0.00  0.00            
ATOM   1718  HN  ALA X 106      46.835  64.395  37.773  0.00  0.00            
ATOM   1719  CA  ALA X 106      47.096  63.474  39.608  0.00  0.00            
ATOM   1720  HA  ALA X 106      47.061  62.414  39.813  0.00  0.00            
ATOM   1721  CB  ALA X 106      48.484  63.922  39.510  0.00  0.00            
ATOM   1722  HB1 ALA X 106      48.981  63.379  38.678  0.00  0.00            
ATOM   1723  HB2 ALA X 106      49.013  63.697  40.460  0.00  0.00            
ATOM   1724  HB3 ALA X 106      48.712  64.972  39.228  0.00  0.00            
ATOM   1725  C   ALA X 106      46.544  64.068  40.960  0.00  0.00            
ATOM   1726  O   ALA X 106      46.489  63.328  41.965  0.00  0.00            
ATOM   1727  N   SER X 107      46.142  65.412  41.017  0.00  0.00            
ATOM   1728  HN  SER X 107      46.222  65.945  40.178  0.00  0.00            
ATOM   1729  CA  SER X 107      45.631  66.035  42.268  0.00  0.00            
ATOM   1730  HA  SER X 107      46.519  65.979  42.880  0.00  0.00            
ATOM   1731  CB  SER X 107      45.324  67.598  42.087  0.00  0.00            
ATOM   1732  HB1 SER X 107      44.955  68.006  43.053  0.00  0.00            
ATOM   1733  HB2 SER X 107      44.564  67.819  41.307  0.00  0.00            
ATOM   1734  OG  SER X 107      46.484  68.271  41.725  0.00  0.00            
ATOM   1735  HG1 SER X 107      46.828  67.884  40.917  0.00  0.00            
ATOM   1736  C   SER X 107      44.521  65.242  42.959  0.00  0.00            
ATOM   1737  O   SER X 107      44.515  64.974  44.165  0.00  0.00            
ATOM   1738  N   VAL X 108      43.514  64.849  42.128  0.00  0.00            
ATOM   1739  HN  VAL X 108      43.506  65.114  41.167  0.00  0.00            
ATOM   1740  CA  VAL X 108      42.349  64.218  42.661  0.00  0.00            
ATOM   1741  HA  VAL X 108      42.075  64.641  43.616  0.00  0.00            
ATOM   1742  CB  VAL X 108      41.085  64.322  41.783  0.00  0.00            
ATOM   1743  HB  VAL X 108      40.276  63.802  42.339  0.00  0.00            
ATOM   1744  CG1 VAL X 108      40.627  65.859  41.749  0.00  0.00            
ATOM   1745 HG11 VAL X 108      41.557  66.465  41.809  0.00  0.00            
ATOM   1746 HG12 VAL X 108      40.042  65.973  42.687  0.00  0.00            
ATOM   1747 HG13 VAL X 108      40.008  66.158  40.877  0.00  0.00            
ATOM   1748  CG2 VAL X 108      41.145  63.872  40.346  0.00  0.00            
ATOM   1749 HG21 VAL X 108      41.699  64.504  39.620  0.00  0.00            
ATOM   1750 HG22 VAL X 108      40.094  63.722  40.017  0.00  0.00            
ATOM   1751 HG23 VAL X 108      41.604  62.861  40.294  0.00  0.00            
ATOM   1752  C   VAL X 108      42.660  62.756  42.955  0.00  0.00            
ATOM   1753  O   VAL X 108      41.972  62.185  43.776  0.00  0.00            
ATOM   1754  N   SER X 109      43.712  62.175  42.389  0.00  0.00            
ATOM   1755  HN  SER X 109      44.292  62.700  41.772  0.00  0.00            
ATOM   1756  CA  SER X 109      44.113  60.814  42.686  0.00  0.00            
ATOM   1757  HA  SER X 109      43.232  60.192  42.742  0.00  0.00            
ATOM   1758  CB  SER X 109      45.134  60.418  41.503  0.00  0.00            
ATOM   1759  HB1 SER X 109      45.569  59.415  41.699  0.00  0.00            
ATOM   1760  HB2 SER X 109      45.875  61.238  41.384  0.00  0.00            
ATOM   1761  OG  SER X 109      44.383  60.325  40.252  0.00  0.00            
ATOM   1762  HG1 SER X 109      44.108  61.184  39.923  0.00  0.00            
ATOM   1763  C   SER X 109      44.847  60.724  44.002  0.00  0.00            
ATOM   1764  O   SER X 109      44.570  59.864  44.853  0.00  0.00            
ATOM   1765  N   PHE X 110      45.703  61.789  44.198  0.00  0.00            
ATOM   1766  HN  PHE X 110      45.895  62.360  43.404  0.00  0.00            
ATOM   1767  CA  PHE X 110      46.521  62.157  45.314  0.00  0.00            
ATOM   1768  HA  PHE X 110      47.077  61.284  45.622  0.00  0.00            
ATOM   1769  CB  PHE X 110      47.343  63.420  44.905  0.00  0.00            
ATOM   1770  HB1 PHE X 110      46.741  64.274  44.526  0.00  0.00            
ATOM   1771  HB2 PHE X 110      47.967  63.077  44.052  0.00  0.00            
ATOM   1772  CG  PHE X 110      48.289  63.909  45.955  0.00  0.00            
ATOM   1773  CD1 PHE X 110      48.405  65.300  46.432  0.00  0.00            
ATOM   1774  HD1 PHE X 110      47.690  66.071  46.186  0.00  0.00            
ATOM   1775  CE1 PHE X 110      49.478  65.609  47.297  0.00  0.00            
ATOM   1776  HE1 PHE X 110      49.509  66.610  47.699  0.00  0.00            
ATOM   1777  CZ  PHE X 110      50.444  64.670  47.635  0.00  0.00            
ATOM   1778  HZ  PHE X 110      51.245  65.015  48.273  0.00  0.00            
ATOM   1779  CD2 PHE X 110      49.231  62.958  46.441  0.00  0.00            
ATOM   1780  HD2 PHE X 110      49.160  61.922  46.147  0.00  0.00            
ATOM   1781  CE2 PHE X 110      50.247  63.338  47.252  0.00  0.00            
ATOM   1782  HE2 PHE X 110      50.883  62.535  47.595  0.00  0.00            
ATOM   1783  C   PHE X 110      45.688  62.205  46.557  0.00  0.00            
ATOM   1784  O   PHE X 110      46.136  61.707  47.596  0.00  0.00            
ATOM   1785  N   ASN X 111      44.399  62.692  46.360  0.00  0.00            
ATOM   1786  HN  ASN X 111      44.119  63.202  45.550  0.00  0.00            
ATOM   1787  CA  ASN X 111      43.471  62.663  47.449  0.00  0.00            
ATOM   1788  HA  ASN X 111      44.041  62.977  48.310  0.00  0.00            
ATOM   1789  CB  ASN X 111      42.313  63.652  47.148  0.00  0.00            
ATOM   1790  HB1 ASN X 111      42.102  63.602  46.058  0.00  0.00            
ATOM   1791  HB2 ASN X 111      42.804  64.617  47.396  0.00  0.00            
ATOM   1792  CG  ASN X 111      41.040  63.531  47.883  0.00  0.00            
ATOM   1793  OD1 ASN X 111      40.094  63.052  47.282  0.00  0.00            
ATOM   1794  ND2 ASN X 111      41.062  63.877  49.142  0.00  0.00            
ATOM   1795 HD21 ASN X 111      40.212  63.832  49.667  0.00  0.00            
ATOM   1796 HD22 ASN X 111      41.676  64.532  49.582  0.00  0.00            
ATOM   1797  C   ASN X 111      43.010  61.328  47.815  0.00  0.00            
ATOM   1798  O   ASN X 111      43.160  60.889  48.978  0.00  0.00            
ATOM   1799  N   LEU X 112      42.572  60.488  46.830  0.00  0.00            
ATOM   1800  HN  LEU X 112      42.500  60.742  45.869  0.00  0.00            
ATOM   1801  CA  LEU X 112      42.177  59.093  47.081  0.00  0.00            
ATOM   1802  HA  LEU X 112      41.261  58.994  47.645  0.00  0.00            
ATOM   1803  CB  LEU X 112      41.832  58.398  45.738  0.00  0.00            
ATOM   1804  HB1 LEU X 112      41.373  57.440  46.062  0.00  0.00            
ATOM   1805  HB2 LEU X 112      42.752  58.341  45.119  0.00  0.00            
ATOM   1806  CG  LEU X 112      40.689  59.048  44.843  0.00  0.00            
ATOM   1807  HG  LEU X 112      41.069  60.058  44.578  0.00  0.00            
ATOM   1808  CD1 LEU X 112      40.423  58.256  43.519  0.00  0.00            
ATOM   1809 HD11 LEU X 112      41.387  57.802  43.202  0.00  0.00            
ATOM   1810 HD12 LEU X 112      39.912  58.968  42.837  0.00  0.00            
ATOM   1811 HD13 LEU X 112      39.658  57.496  43.787  0.00  0.00            
ATOM   1812  CD2 LEU X 112      39.394  59.249  45.654  0.00  0.00            
ATOM   1813 HD21 LEU X 112      38.695  59.922  45.112  0.00  0.00            
ATOM   1814 HD22 LEU X 112      39.624  59.745  46.621  0.00  0.00            
ATOM   1815 HD23 LEU X 112      38.943  58.257  45.868  0.00  0.00            
ATOM   1816  C   LEU X 112      43.145  58.086  47.737  0.00  0.00            
ATOM   1817  O   LEU X 112      42.894  57.434  48.752  0.00  0.00            
ATOM   1818  N   TYR X 113      44.368  58.077  47.181  0.00  0.00            
ATOM   1819  HN  TYR X 113      44.523  58.644  46.376  0.00  0.00            
ATOM   1820  CA  TYR X 113      45.541  57.430  47.746  0.00  0.00            
ATOM   1821  HA  TYR X 113      45.241  56.411  47.939  0.00  0.00            
ATOM   1822  CB  TYR X 113      46.784  57.347  46.801  0.00  0.00            
ATOM   1823  HB1 TYR X 113      47.700  56.921  47.262  0.00  0.00            
ATOM   1824  HB2 TYR X 113      46.882  58.401  46.463  0.00  0.00            
ATOM   1825  CG  TYR X 113      46.440  56.508  45.568  0.00  0.00            
ATOM   1826  CD1 TYR X 113      46.330  57.189  44.300  0.00  0.00            
ATOM   1827  HD1 TYR X 113      46.523  58.244  44.173  0.00  0.00            
ATOM   1828  CE1 TYR X 113      45.999  56.449  43.187  0.00  0.00            
ATOM   1829  HE1 TYR X 113      45.879  56.812  42.177  0.00  0.00            
ATOM   1830  CZ  TYR X 113      45.805  55.076  43.248  0.00  0.00            
ATOM   1831  OH  TYR X 113      45.528  54.322  42.102  0.00  0.00            
ATOM   1832  HH  TYR X 113      45.210  54.871  41.382  0.00  0.00            
ATOM   1833  CD2 TYR X 113      46.203  55.120  45.650  0.00  0.00            
ATOM   1834  HD2 TYR X 113      46.233  54.557  46.571  0.00  0.00            
ATOM   1835  CE2 TYR X 113      45.962  54.434  44.449  0.00  0.00            
ATOM   1836  HE2 TYR X 113      45.869  53.366  44.317  0.00  0.00            
ATOM   1837  C   TYR X 113      45.961  57.922  49.125  0.00  0.00            
ATOM   1838  O   TYR X 113      46.140  57.094  49.979  0.00  0.00            
ATOM   1839  N   ALA X 114      46.003  59.261  49.437  0.00  0.00            
ATOM   1840  HN  ALA X 114      45.728  59.895  48.719  0.00  0.00            
ATOM   1841  CA  ALA X 114      46.267  59.651  50.794  0.00  0.00            
ATOM   1842  HA  ALA X 114      47.194  59.266  51.191  0.00  0.00            
ATOM   1843  CB  ALA X 114      46.549  61.160  50.842  0.00  0.00            
ATOM   1844  HB1 ALA X 114      45.793  61.755  50.286  0.00  0.00            
ATOM   1845  HB2 ALA X 114      47.533  61.231  50.330  0.00  0.00            
ATOM   1846  HB3 ALA X 114      46.592  61.663  51.832  0.00  0.00            
ATOM   1847  C   ALA X 114      45.135  59.348  51.720  0.00  0.00            
ATOM   1848  O   ALA X 114      45.302  59.067  52.875  0.00  0.00            
ATOM   1849  N   SER X 115      43.909  59.381  51.161  0.00  0.00            
ATOM   1850  HN  SER X 115      43.822  59.755  50.241  0.00  0.00            
ATOM   1851  CA  SER X 115      42.730  59.221  51.964  0.00  0.00            
ATOM   1852  HA  SER X 115      42.817  60.014  52.691  0.00  0.00            
ATOM   1853  CB  SER X 115      41.399  59.458  51.149  0.00  0.00            
ATOM   1854  HB1 SER X 115      41.167  58.674  50.396  0.00  0.00            
ATOM   1855  HB2 SER X 115      41.470  60.419  50.596  0.00  0.00            
ATOM   1856  OG  SER X 115      40.241  59.661  51.975  0.00  0.00            
ATOM   1857  HG1 SER X 115      40.257  60.577  52.262  0.00  0.00            
ATOM   1858  C   SER X 115      42.696  57.844  52.469  0.00  0.00            
ATOM   1859  O   SER X 115      42.670  57.528  53.629  0.00  0.00            
ATOM   1860  N   VAL X 116      42.755  56.852  51.567  0.00  0.00            
ATOM   1861  HN  VAL X 116      42.869  57.124  50.615  0.00  0.00            
ATOM   1862  CA  VAL X 116      42.732  55.408  51.821  0.00  0.00            
ATOM   1863  HA  VAL X 116      41.851  55.319  52.439  0.00  0.00            
ATOM   1864  CB  VAL X 116      42.495  54.536  50.570  0.00  0.00            
ATOM   1865  HB  VAL X 116      41.971  55.051  49.736  0.00  0.00            
ATOM   1866  CG1 VAL X 116      43.846  54.221  49.827  0.00  0.00            
ATOM   1867 HG11 VAL X 116      44.419  53.407  50.319  0.00  0.00            
ATOM   1868 HG12 VAL X 116      44.521  55.086  49.650  0.00  0.00            
ATOM   1869 HG13 VAL X 116      43.561  53.715  48.879  0.00  0.00            
ATOM   1870  CG2 VAL X 116      41.695  53.245  50.972  0.00  0.00            
ATOM   1871 HG21 VAL X 116      40.777  53.687  51.415  0.00  0.00            
ATOM   1872 HG22 VAL X 116      42.338  52.665  51.667  0.00  0.00            
ATOM   1873 HG23 VAL X 116      41.464  52.643  50.068  0.00  0.00            
ATOM   1874  C   VAL X 116      43.776  54.764  52.684  0.00  0.00            
ATOM   1875  O   VAL X 116      43.429  54.045  53.623  0.00  0.00            
ATOM   1876  N   PHE X 117      45.029  55.195  52.506  0.00  0.00            
ATOM   1877  HN  PHE X 117      45.228  55.774  51.720  0.00  0.00            
ATOM   1878  CA  PHE X 117      46.133  54.792  53.356  0.00  0.00            
ATOM   1879  HA  PHE X 117      46.091  53.723  53.500  0.00  0.00            
ATOM   1880  CB  PHE X 117      47.505  55.192  52.730  0.00  0.00            
ATOM   1881  HB1 PHE X 117      48.235  55.250  53.565  0.00  0.00            
ATOM   1882  HB2 PHE X 117      47.372  56.212  52.310  0.00  0.00            
ATOM   1883  CG  PHE X 117      48.103  54.222  51.709  0.00  0.00            
ATOM   1884  CD1 PHE X 117      48.297  52.809  51.910  0.00  0.00            
ATOM   1885  HD1 PHE X 117      47.945  52.389  52.840  0.00  0.00            
ATOM   1886  CE1 PHE X 117      48.754  52.051  50.851  0.00  0.00            
ATOM   1887  HE1 PHE X 117      48.847  50.979  50.933  0.00  0.00            
ATOM   1888  CZ  PHE X 117      49.164  52.621  49.639  0.00  0.00            
ATOM   1889  HZ  PHE X 117      49.589  51.922  48.935  0.00  0.00            
ATOM   1890  CD2 PHE X 117      48.447  54.812  50.430  0.00  0.00            
ATOM   1891  HD2 PHE X 117      48.290  55.863  50.239  0.00  0.00            
ATOM   1892  CE2 PHE X 117      49.043  54.025  49.414  0.00  0.00            
ATOM   1893  HE2 PHE X 117      49.275  54.467  48.456  0.00  0.00            
ATOM   1894  C   PHE X 117      46.050  55.492  54.776  0.00  0.00            
ATOM   1895  O   PHE X 117      46.347  54.798  55.707  0.00  0.00            
ATOM   1896  N   LEU X 118      45.599  56.754  54.995  0.00  0.00            
ATOM   1897  HN  LEU X 118      45.490  57.306  54.172  0.00  0.00            
ATOM   1898  CA  LEU X 118      45.520  57.333  56.375  0.00  0.00            
ATOM   1899  HA  LEU X 118      46.440  57.124  56.900  0.00  0.00            
ATOM   1900  CB  LEU X 118      45.233  58.866  56.290  0.00  0.00            
ATOM   1901  HB1 LEU X 118      44.994  59.282  57.292  0.00  0.00            
ATOM   1902  HB2 LEU X 118      44.354  59.052  55.636  0.00  0.00            
ATOM   1903  CG  LEU X 118      46.379  59.821  55.782  0.00  0.00            
ATOM   1904  HG  LEU X 118      46.613  59.298  54.830  0.00  0.00            
ATOM   1905  CD1 LEU X 118      45.732  61.156  55.333  0.00  0.00            
ATOM   1906 HD11 LEU X 118      44.822  60.891  54.753  0.00  0.00            
ATOM   1907 HD12 LEU X 118      46.431  61.832  54.797  0.00  0.00            
ATOM   1908 HD13 LEU X 118      45.406  61.737  56.222  0.00  0.00            
ATOM   1909  CD2 LEU X 118      47.498  60.076  56.773  0.00  0.00            
ATOM   1910 HD21 LEU X 118      47.254  60.791  57.588  0.00  0.00            
ATOM   1911 HD22 LEU X 118      48.322  60.576  56.220  0.00  0.00            
ATOM   1912 HD23 LEU X 118      47.935  59.105  57.089  0.00  0.00            
ATOM   1913  C   LEU X 118      44.284  56.773  57.055  0.00  0.00            
ATOM   1914  O   LEU X 118      44.265  56.556  58.259  0.00  0.00            
ATOM   1915  N   LEU X 119      43.232  56.403  56.313  0.00  0.00            
ATOM   1916  HN  LEU X 119      43.079  56.850  55.435  0.00  0.00            
ATOM   1917  CA  LEU X 119      42.078  55.656  56.898  0.00  0.00            
ATOM   1918  HA  LEU X 119      41.858  56.201  57.804  0.00  0.00            
ATOM   1919  CB  LEU X 119      40.827  55.713  56.020  0.00  0.00            
ATOM   1920  HB1 LEU X 119      40.054  55.087  56.515  0.00  0.00            
ATOM   1921  HB2 LEU X 119      41.018  55.233  55.036  0.00  0.00            
ATOM   1922  CG  LEU X 119      40.296  57.186  55.757  0.00  0.00            
ATOM   1923  HG  LEU X 119      41.183  57.825  55.559  0.00  0.00            
ATOM   1924  CD1 LEU X 119      39.464  57.309  54.461  0.00  0.00            
ATOM   1925 HD11 LEU X 119      38.491  56.785  54.574  0.00  0.00            
ATOM   1926 HD12 LEU X 119      39.926  56.825  53.574  0.00  0.00            
ATOM   1927 HD13 LEU X 119      39.266  58.388  54.285  0.00  0.00            
ATOM   1928  CD2 LEU X 119      39.449  57.719  56.952  0.00  0.00            
ATOM   1929 HD21 LEU X 119      40.039  57.862  57.882  0.00  0.00            
ATOM   1930 HD22 LEU X 119      38.519  57.124  57.077  0.00  0.00            
ATOM   1931 HD23 LEU X 119      39.142  58.778  56.815  0.00  0.00            
ATOM   1932  C   LEU X 119      42.437  54.216  57.337  0.00  0.00            
ATOM   1933  O   LEU X 119      41.962  53.626  58.323  0.00  0.00            
ATOM   1934  N   THR X 120      43.350  53.562  56.551  0.00  0.00            
ATOM   1935  HN  THR X 120      43.765  53.875  55.700  0.00  0.00            
ATOM   1936  CA  THR X 120      44.005  52.375  57.048  0.00  0.00            
ATOM   1937  HA  THR X 120      43.180  51.701  57.225  0.00  0.00            
ATOM   1938  CB  THR X 120      44.956  51.787  56.045  0.00  0.00            
ATOM   1939  HB  THR X 120      45.853  52.409  55.837  0.00  0.00            
ATOM   1940  OG1 THR X 120      44.125  51.544  54.925  0.00  0.00            
ATOM   1941  HG1 THR X 120      44.021  52.415  54.534  0.00  0.00            
ATOM   1942  CG2 THR X 120      45.313  50.373  56.561  0.00  0.00            
ATOM   1943 HG21 THR X 120      45.972  50.554  57.436  0.00  0.00            
ATOM   1944 HG22 THR X 120      45.927  49.872  55.783  0.00  0.00            
ATOM   1945 HG23 THR X 120      44.482  49.654  56.724  0.00  0.00            
ATOM   1946  C   THR X 120      44.700  52.593  58.430  0.00  0.00            
ATOM   1947  O   THR X 120      44.354  52.016  59.398  0.00  0.00            
ATOM   1948  N   CYS X 121      45.626  53.561  58.558  0.00  0.00            
ATOM   1949  HN  CYS X 121      45.761  54.206  57.811  0.00  0.00            
ATOM   1950  CA  CYS X 121      46.163  53.895  59.890  0.00  0.00            
ATOM   1951  HA  CYS X 121      46.548  52.997  60.352  0.00  0.00            
ATOM   1952  CB  CYS X 121      47.382  54.825  59.775  0.00  0.00            
ATOM   1953  HB1 CYS X 121      47.692  54.983  60.831  0.00  0.00            
ATOM   1954  HB2 CYS X 121      46.913  55.743  59.360  0.00  0.00            
ATOM   1955  SG  CYS X 121      48.626  54.160  58.618  0.00  0.00            
ATOM   1956  HG1 CYS X 121      47.941  54.702  57.621  0.00  0.00            
ATOM   1957  C   CYS X 121      45.215  54.292  61.001  0.00  0.00            
ATOM   1958  O   CYS X 121      45.370  53.857  62.124  0.00  0.00            
ATOM   1959  N   LEU X 122      44.200  55.134  60.675  0.00  0.00            
ATOM   1960  HN  LEU X 122      44.024  55.571  59.796  0.00  0.00            
ATOM   1961  CA  LEU X 122      43.064  55.362  61.536  0.00  0.00            
ATOM   1962  HA  LEU X 122      43.433  55.752  62.473  0.00  0.00            
ATOM   1963  CB  LEU X 122      42.027  56.312  60.890  0.00  0.00            
ATOM   1964  HB1 LEU X 122      40.994  56.093  61.233  0.00  0.00            
ATOM   1965  HB2 LEU X 122      41.951  56.109  59.801  0.00  0.00            
ATOM   1966  CG  LEU X 122      42.421  57.862  61.083  0.00  0.00            
ATOM   1967  HG  LEU X 122      43.483  57.969  60.775  0.00  0.00            
ATOM   1968  CD1 LEU X 122      41.618  58.693  60.014  0.00  0.00            
ATOM   1969 HD11 LEU X 122      40.549  58.428  60.159  0.00  0.00            
ATOM   1970 HD12 LEU X 122      42.016  58.326  59.044  0.00  0.00            
ATOM   1971 HD13 LEU X 122      41.764  59.794  60.033  0.00  0.00            
ATOM   1972  CD2 LEU X 122      42.148  58.536  62.448  0.00  0.00            
ATOM   1973 HD21 LEU X 122      42.685  57.930  63.210  0.00  0.00            
ATOM   1974 HD22 LEU X 122      41.060  58.625  62.654  0.00  0.00            
ATOM   1975 HD23 LEU X 122      42.472  59.587  62.291  0.00  0.00            
ATOM   1976  C   LEU X 122      42.375  54.168  62.039  0.00  0.00            
ATOM   1977  O   LEU X 122      41.965  54.084  63.187  0.00  0.00            
ATOM   1978  N   SER X 123      42.064  53.188  61.104  0.00  0.00            
ATOM   1979  HN  SER X 123      42.303  53.465  60.177  0.00  0.00            
ATOM   1980  CA  SER X 123      41.418  51.861  61.418  0.00  0.00            
ATOM   1981  HA  SER X 123      40.490  51.998  61.954  0.00  0.00            
ATOM   1982  CB  SER X 123      41.095  51.123  60.096  0.00  0.00            
ATOM   1983  HB1 SER X 123      40.367  50.334  60.383  0.00  0.00            
ATOM   1984  HB2 SER X 123      42.026  50.730  59.633  0.00  0.00            
ATOM   1985  OG  SER X 123      40.372  51.893  59.177  0.00  0.00            
ATOM   1986  HG1 SER X 123      40.983  52.535  58.808  0.00  0.00            
ATOM   1987  C   SER X 123      42.242  50.881  62.235  0.00  0.00            
ATOM   1988  O   SER X 123      41.686  50.318  63.195  0.00  0.00            
ATOM   1989  N   ILE X 124      43.530  50.888  61.893  0.00  0.00            
ATOM   1990  HN  ILE X 124      43.791  51.361  61.056  0.00  0.00            
ATOM   1991  CA  ILE X 124      44.587  50.259  62.659  0.00  0.00            
ATOM   1992  HA  ILE X 124      44.293  49.221  62.709  0.00  0.00            
ATOM   1993  CB  ILE X 124      45.934  50.383  61.935  0.00  0.00            
ATOM   1994  HB  ILE X 124      46.030  51.413  61.532  0.00  0.00            
ATOM   1995  CG2 ILE X 124      47.127  50.220  62.929  0.00  0.00            
ATOM   1996 HG21 ILE X 124      47.245  49.298  63.539  0.00  0.00            
ATOM   1997 HG22 ILE X 124      47.246  51.005  63.706  0.00  0.00            
ATOM   1998 HG23 ILE X 124      48.039  50.333  62.304  0.00  0.00            
ATOM   1999  CG1 ILE X 124      45.993  49.356  60.731  0.00  0.00            
ATOM   2000 HG11 ILE X 124      45.196  49.718  60.046  0.00  0.00            
ATOM   2001 HG12 ILE X 124      45.794  48.288  60.961  0.00  0.00            
ATOM   2002  CD  ILE X 124      47.210  49.450  59.778  0.00  0.00            
ATOM   2003  HD1 ILE X 124      48.211  49.309  60.237  0.00  0.00            
ATOM   2004  HD2 ILE X 124      47.189  50.493  59.395  0.00  0.00            
ATOM   2005  HD3 ILE X 124      47.169  48.769  58.901  0.00  0.00            
ATOM   2006  C   ILE X 124      44.751  50.754  64.104  0.00  0.00            
ATOM   2007  O   ILE X 124      44.855  49.992  65.084  0.00  0.00            
ATOM   2008  N   ASP X 125      44.690  52.076  64.247  0.00  0.00            
ATOM   2009  HN  ASP X 125      44.512  52.720  63.507  0.00  0.00            
ATOM   2010  CA  ASP X 125      44.694  52.835  65.496  0.00  0.00            
ATOM   2011  HA  ASP X 125      45.602  52.555  66.010  0.00  0.00            
ATOM   2012  CB  ASP X 125      44.864  54.300  65.208  0.00  0.00            
ATOM   2013  HB1 ASP X 125      44.041  54.549  64.504  0.00  0.00            
ATOM   2014  HB2 ASP X 125      45.865  54.493  64.766  0.00  0.00            
ATOM   2015  CG  ASP X 125      44.797  55.245  66.466  0.00  0.00            
ATOM   2016  OD1 ASP X 125      43.819  56.002  66.421  0.00  0.00            
ATOM   2017  OD2 ASP X 125      45.563  55.154  67.361  0.00  0.00            
ATOM   2018  C   ASP X 125      43.452  52.558  66.389  0.00  0.00            
ATOM   2019  O   ASP X 125      43.598  52.348  67.592  0.00  0.00            
ATOM   2020  N   ARG X 126      42.226  52.436  65.803  0.00  0.00            
ATOM   2021  HN  ARG X 126      41.963  52.557  64.849  0.00  0.00            
ATOM   2022  CA  ARG X 126      41.113  51.984  66.649  0.00  0.00            
ATOM   2023  HA  ARG X 126      41.157  52.475  67.611  0.00  0.00            
ATOM   2024  CB  ARG X 126      39.665  52.363  66.190  0.00  0.00            
ATOM   2025  HB1 ARG X 126      38.909  52.002  66.920  0.00  0.00            
ATOM   2026  HB2 ARG X 126      39.521  51.972  65.161  0.00  0.00            
ATOM   2027  CG  ARG X 126      39.303  53.886  66.152  0.00  0.00            
ATOM   2028  HG1 ARG X 126      38.274  53.901  65.732  0.00  0.00            
ATOM   2029  HG2 ARG X 126      39.954  54.414  65.423  0.00  0.00            
ATOM   2030  CD  ARG X 126      39.371  54.690  67.482  0.00  0.00            
ATOM   2031  HD1 ARG X 126      39.122  53.997  68.313  0.00  0.00            
ATOM   2032  HD2 ARG X 126      38.655  55.539  67.450  0.00  0.00            
ATOM   2033  NE  ARG X 126      40.746  55.150  67.699  0.00  0.00            
ATOM   2034  HE  ARG X 126      41.206  55.306  66.825  0.00  0.00            
ATOM   2035  CZ  ARG X 126      41.363  55.344  68.834  0.00  0.00            
ATOM   2036  NH1 ARG X 126      40.926  55.050  70.015  0.00  0.00            
ATOM   2037 HH11 ARG X 126      40.053  54.583  70.155  0.00  0.00            
ATOM   2038 HH12 ARG X 126      41.438  55.348  70.821  0.00  0.00            
ATOM   2039  NH2 ARG X 126      42.593  55.899  68.847  0.00  0.00            
ATOM   2040 HH21 ARG X 126      43.028  55.911  67.947  0.00  0.00            
ATOM   2041 HH22 ARG X 126      43.297  55.672  69.520  0.00  0.00            
ATOM   2042  C   ARG X 126      41.175  50.567  67.140  0.00  0.00            
ATOM   2043  O   ARG X 126      40.827  50.227  68.278  0.00  0.00            
ATOM   2044  N   TYR X 127      41.675  49.624  66.340  0.00  0.00            
ATOM   2045  HN  TYR X 127      41.801  49.722  65.356  0.00  0.00            
ATOM   2046  CA  TYR X 127      42.110  48.284  66.792  0.00  0.00            
ATOM   2047  HA  TYR X 127      41.274  47.796  67.271  0.00  0.00            
ATOM   2048  CB  TYR X 127      42.435  47.409  65.546  0.00  0.00            
ATOM   2049  HB1 TYR X 127      42.770  48.066  64.716  0.00  0.00            
ATOM   2050  HB2 TYR X 127      41.602  46.758  65.204  0.00  0.00            
ATOM   2051  CG  TYR X 127      43.609  46.402  65.788  0.00  0.00            
ATOM   2052  CD1 TYR X 127      44.713  46.290  64.930  0.00  0.00            
ATOM   2053  HD1 TYR X 127      44.837  46.966  64.097  0.00  0.00            
ATOM   2054  CE1 TYR X 127      45.721  45.349  65.257  0.00  0.00            
ATOM   2055  HE1 TYR X 127      46.486  45.295  64.497  0.00  0.00            
ATOM   2056  CZ  TYR X 127      45.484  44.377  66.264  0.00  0.00            
ATOM   2057  OH  TYR X 127      46.419  43.330  66.577  0.00  0.00            
ATOM   2058  HH  TYR X 127      47.281  43.632  66.280  0.00  0.00            
ATOM   2059  CD2 TYR X 127      43.391  45.466  66.797  0.00  0.00            
ATOM   2060  HD2 TYR X 127      42.452  45.535  67.327  0.00  0.00            
ATOM   2061  CE2 TYR X 127      44.298  44.401  66.963  0.00  0.00            
ATOM   2062  HE2 TYR X 127      44.142  43.662  67.736  0.00  0.00            
ATOM   2063  C   TYR X 127      43.253  48.294  67.852  0.00  0.00            
ATOM   2064  O   TYR X 127      43.200  47.778  69.000  0.00  0.00            
ATOM   2065  N   LEU X 128      44.363  48.998  67.592  0.00  0.00            
ATOM   2066  HN  LEU X 128      44.528  49.341  66.670  0.00  0.00            
ATOM   2067  CA  LEU X 128      45.520  49.251  68.452  0.00  0.00            
ATOM   2068  HA  LEU X 128      45.819  48.250  68.727  0.00  0.00            
ATOM   2069  CB  LEU X 128      46.888  49.704  67.764  0.00  0.00            
ATOM   2070  HB1 LEU X 128      46.910  50.767  67.442  0.00  0.00            
ATOM   2071  HB2 LEU X 128      47.177  49.041  66.920  0.00  0.00            
ATOM   2072  CG  LEU X 128      48.195  49.624  68.610  0.00  0.00            
ATOM   2073  HG  LEU X 128      48.119  50.388  69.413  0.00  0.00            
ATOM   2074  CD1 LEU X 128      48.618  48.339  69.312  0.00  0.00            
ATOM   2075 HD11 LEU X 128      48.703  47.449  68.653  0.00  0.00            
ATOM   2076 HD12 LEU X 128      47.886  48.104  70.114  0.00  0.00            
ATOM   2077 HD13 LEU X 128      49.576  48.479  69.857  0.00  0.00            
ATOM   2078  CD2 LEU X 128      49.379  50.107  67.846  0.00  0.00            
ATOM   2079 HD21 LEU X 128      50.129  50.419  68.604  0.00  0.00            
ATOM   2080 HD22 LEU X 128      49.304  50.887  67.058  0.00  0.00            
ATOM   2081 HD23 LEU X 128      49.716  49.289  67.173  0.00  0.00            
ATOM   2082  C   LEU X 128      45.250  49.805  69.816  0.00  0.00            
ATOM   2083  O   LEU X 128      45.824  49.440  70.824  0.00  0.00            
ATOM   2084  N   ALA X 129      44.239  50.687  69.901  0.00  0.00            
ATOM   2085  HN  ALA X 129      43.761  50.926  69.059  0.00  0.00            
ATOM   2086  CA  ALA X 129      43.911  51.261  71.146  0.00  0.00            
ATOM   2087  HA  ALA X 129      44.725  51.212  71.854  0.00  0.00            
ATOM   2088  CB  ALA X 129      43.487  52.749  70.892  0.00  0.00            
ATOM   2089  HB1 ALA X 129      42.405  52.816  70.649  0.00  0.00            
ATOM   2090  HB2 ALA X 129      43.982  53.204  70.008  0.00  0.00            
ATOM   2091  HB3 ALA X 129      43.713  53.371  71.784  0.00  0.00            
ATOM   2092  C   ALA X 129      42.682  50.488  71.850  0.00  0.00            
ATOM   2093  O   ALA X 129      41.877  51.018  72.632  0.00  0.00            
ATOM   2094  N   ILE X 130      42.473  49.161  71.584  0.00  0.00            
ATOM   2095  HN  ILE X 130      43.034  48.774  70.856  0.00  0.00            
ATOM   2096  CA  ILE X 130      41.614  48.287  72.345  0.00  0.00            
ATOM   2097  HA  ILE X 130      40.667  48.784  72.500  0.00  0.00            
ATOM   2098  CB  ILE X 130      41.410  47.038  71.586  0.00  0.00            
ATOM   2099  HB  ILE X 130      42.359  46.570  71.250  0.00  0.00            
ATOM   2100  CG2 ILE X 130      40.693  45.973  72.424  0.00  0.00            
ATOM   2101 HG21 ILE X 130      41.295  45.666  73.305  0.00  0.00            
ATOM   2102 HG22 ILE X 130      40.522  45.005  71.906  0.00  0.00            
ATOM   2103 HG23 ILE X 130      39.707  46.383  72.728  0.00  0.00            
ATOM   2104  CG1 ILE X 130      40.522  47.431  70.344  0.00  0.00            
ATOM   2105 HG11 ILE X 130      41.043  48.205  69.741  0.00  0.00            
ATOM   2106 HG12 ILE X 130      39.491  47.801  70.532  0.00  0.00            
ATOM   2107  CD  ILE X 130      40.348  46.202  69.390  0.00  0.00            
ATOM   2108  HD1 ILE X 130      39.670  45.417  69.790  0.00  0.00            
ATOM   2109  HD2 ILE X 130      41.305  45.736  69.071  0.00  0.00            
ATOM   2110  HD3 ILE X 130      39.920  46.568  68.433  0.00  0.00            
ATOM   2111  C   ILE X 130      42.256  48.045  73.667  0.00  0.00            
ATOM   2112  O   ILE X 130      41.682  48.050  74.760  0.00  0.00            
ATOM   2113  N   VAL X 131      43.600  47.908  73.565  0.00  0.00            
ATOM   2114  HN  VAL X 131      44.004  47.730  72.671  0.00  0.00            
ATOM   2115  CA  VAL X 131      44.554  48.078  74.700  0.00  0.00            
ATOM   2116  HA  VAL X 131      43.993  47.732  75.555  0.00  0.00            
ATOM   2117  CB  VAL X 131      45.740  47.189  74.614  0.00  0.00            
ATOM   2118  HB  VAL X 131      46.288  47.164  75.580  0.00  0.00            
ATOM   2119  CG1 VAL X 131      45.300  45.737  74.251  0.00  0.00            
ATOM   2120 HG11 VAL X 131      46.192  45.076  74.299  0.00  0.00            
ATOM   2121 HG12 VAL X 131      44.895  45.589  73.227  0.00  0.00            
ATOM   2122 HG13 VAL X 131      44.517  45.441  74.982  0.00  0.00            
ATOM   2123  CG2 VAL X 131      46.759  47.596  73.507  0.00  0.00            
ATOM   2124 HG21 VAL X 131      46.201  47.760  72.560  0.00  0.00            
ATOM   2125 HG22 VAL X 131      47.493  46.768  73.412  0.00  0.00            
ATOM   2126 HG23 VAL X 131      47.340  48.514  73.740  0.00  0.00            
ATOM   2127  C   VAL X 131      44.979  49.529  75.052  0.00  0.00            
ATOM   2128  O   VAL X 131      45.041  50.401  74.174  0.00  0.00            
ATOM   2129  N   HSD X 132      45.420  49.720  76.328  0.00  0.00            
ATOM   2130  HN  HSD X 132      45.455  49.014  77.031  0.00  0.00            
ATOM   2131  CA  HSD X 132      45.834  51.047  76.774  0.00  0.00            
ATOM   2132  HA  HSD X 132      44.990  51.714  76.872  0.00  0.00            
ATOM   2133  CB  HSD X 132      46.455  50.877  78.220  0.00  0.00            
ATOM   2134  HB1 HSD X 132      47.195  50.048  78.238  0.00  0.00            
ATOM   2135  HB2 HSD X 132      45.575  50.502  78.783  0.00  0.00            
ATOM   2136  ND1 HSD X 132      46.358  52.998  79.581  0.00  0.00            
ATOM   2137  HD1 HSD X 132      45.389  53.010  79.828  0.00  0.00            
ATOM   2138  CG  HSD X 132      47.055  52.119  78.779  0.00  0.00            
ATOM   2139  CE1 HSD X 132      47.251  53.960  80.023  0.00  0.00            
ATOM   2140  HE1 HSD X 132      46.995  54.716  80.765  0.00  0.00            
ATOM   2141  NE2 HSD X 132      48.457  53.711  79.548  0.00  0.00            
ATOM   2142  CD2 HSD X 132      48.330  52.559  78.779  0.00  0.00            
ATOM   2143  HD2 HSD X 132      49.097  52.019  78.238  0.00  0.00            
ATOM   2144  C   HSD X 132      46.926  51.710  75.867  0.00  0.00            
ATOM   2145  O   HSD X 132      47.770  50.895  75.470  0.00  0.00            
ATOM   2146  N   PRO X 133      46.956  52.974  75.457  0.00  0.00            
ATOM   2147  CD  PRO X 133      45.915  53.924  75.819  0.00  0.00            
ATOM   2148  HD1 PRO X 133      46.099  54.195  76.881  0.00  0.00            
ATOM   2149  HD2 PRO X 133      44.886  53.529  75.676  0.00  0.00            
ATOM   2150  CA  PRO X 133      47.934  53.546  74.607  0.00  0.00            
ATOM   2151  HA  PRO X 133      47.695  53.159  73.627  0.00  0.00            
ATOM   2152  CB  PRO X 133      47.738  55.055  74.668  0.00  0.00            
ATOM   2153  HB1 PRO X 133      48.046  55.630  73.769  0.00  0.00            
ATOM   2154  HB2 PRO X 133      48.247  55.454  75.571  0.00  0.00            
ATOM   2155  CG  PRO X 133      46.190  55.078  74.856  0.00  0.00            
ATOM   2156  HG1 PRO X 133      45.890  56.047  75.309  0.00  0.00            
ATOM   2157  HG2 PRO X 133      45.687  54.918  73.878  0.00  0.00            
ATOM   2158  C   PRO X 133      49.489  53.142  74.750  0.00  0.00            
ATOM   2159  O   PRO X 133      49.980  52.925  75.849  0.00  0.00            
ATOM   2160  N   MET X 134      50.275  53.064  73.667  0.00  0.00            
ATOM   2161  HN  MET X 134      49.781  53.189  72.810  0.00  0.00            
ATOM   2162  CA  MET X 134      51.657  52.649  73.674  0.00  0.00            
ATOM   2163  HA  MET X 134      51.686  51.661  74.109  0.00  0.00            
ATOM   2164  CB  MET X 134      52.114  52.432  72.221  0.00  0.00            
ATOM   2165  HB1 MET X 134      53.182  52.126  72.209  0.00  0.00            
ATOM   2166  HB2 MET X 134      52.016  53.396  71.678  0.00  0.00            
ATOM   2167  CG  MET X 134      51.352  51.280  71.508  0.00  0.00            
ATOM   2168  HG1 MET X 134      51.854  51.176  70.522  0.00  0.00            
ATOM   2169  HG2 MET X 134      50.263  51.479  71.420  0.00  0.00            
ATOM   2170  SD  MET X 134      51.721  49.661  72.155  0.00  0.00            
ATOM   2171  CE  MET X 134      50.145  49.212  72.853  0.00  0.00            
ATOM   2172  HE1 MET X 134      49.986  49.861  73.740  0.00  0.00            
ATOM   2173  HE2 MET X 134      50.111  48.177  73.257  0.00  0.00            
ATOM   2174  HE3 MET X 134      49.353  49.364  72.089  0.00  0.00            
ATOM   2175  C   MET X 134      52.678  53.530  74.418  0.00  0.00            
ATOM   2176  O   MET X 134      52.554  54.720  74.471  0.00  0.00            
ATOM   2177  N   LYS X 135      53.774  52.888  74.860  0.00  0.00            
ATOM   2178  HN  LYS X 135      53.963  51.960  74.547  0.00  0.00            
ATOM   2179  CA  LYS X 135      54.940  53.495  75.536  0.00  0.00            
ATOM   2180  HA  LYS X 135      54.711  53.870  76.523  0.00  0.00            
ATOM   2181  CB  LYS X 135      56.064  52.459  75.862  0.00  0.00            
ATOM   2182  HB1 LYS X 135      56.892  52.958  76.411  0.00  0.00            
ATOM   2183  HB2 LYS X 135      56.479  52.091  74.899  0.00  0.00            
ATOM   2184  CG  LYS X 135      55.718  51.189  76.722  0.00  0.00            
ATOM   2185  HG1 LYS X 135      56.420  50.372  76.448  0.00  0.00            
ATOM   2186  HG2 LYS X 135      54.707  50.885  76.376  0.00  0.00            
ATOM   2187  CD  LYS X 135      55.614  51.445  78.234  0.00  0.00            
ATOM   2188  HD1 LYS X 135      54.762  52.111  78.491  0.00  0.00            
ATOM   2189  HD2 LYS X 135      56.538  52.014  78.469  0.00  0.00            
ATOM   2190  CE  LYS X 135      55.521  50.069  78.901  0.00  0.00            
ATOM   2191  HE1 LYS X 135      56.537  49.624  78.962  0.00  0.00            
ATOM   2192  HE2 LYS X 135      54.848  49.416  78.306  0.00  0.00            
ATOM   2193  NZ  LYS X 135      54.955  50.137  80.241  0.00  0.00            
ATOM   2194  HZ1 LYS X 135      53.979  50.497  80.232  0.00  0.00            
ATOM   2195  HZ2 LYS X 135      55.595  50.697  80.840  0.00  0.00            
ATOM   2196  HZ3 LYS X 135      54.980  49.187  80.662  0.00  0.00            
ATOM   2197  C   LYS X 135      55.537  54.669  74.792  0.00  0.00            
ATOM   2198  O   LYS X 135      55.875  54.556  73.609  0.00  0.00            
ATOM   2199  N   SER X 136      55.752  55.846  75.441  0.00  0.00            
ATOM   2200  HN  SER X 136      56.371  56.446  74.939  0.00  0.00            
ATOM   2201  CA  SER X 136      55.508  56.231  76.847  0.00  0.00            
ATOM   2202  HA  SER X 136      54.520  55.829  77.014  0.00  0.00            
ATOM   2203  CB  SER X 136      56.535  55.731  77.947  0.00  0.00            
ATOM   2204  HB1 SER X 136      56.450  54.623  77.940  0.00  0.00            
ATOM   2205  HB2 SER X 136      56.251  55.984  78.991  0.00  0.00            
ATOM   2206  OG  SER X 136      57.868  56.121  77.654  0.00  0.00            
ATOM   2207  HG1 SER X 136      58.193  55.609  76.909  0.00  0.00            
ATOM   2208  C   SER X 136      55.419  57.761  76.925  0.00  0.00            
ATOM   2209  O   SER X 136      54.785  58.220  77.858  0.00  0.00            
ATOM   2210  N   ARG X 137      55.945  58.472  75.934  0.00  0.00            
ATOM   2211  HN  ARG X 137      56.463  58.051  75.194  0.00  0.00            
ATOM   2212  CA  ARG X 137      56.108  59.918  75.980  0.00  0.00            
ATOM   2213  HA  ARG X 137      55.650  60.298  76.881  0.00  0.00            
ATOM   2214  CB  ARG X 137      57.544  60.472  76.074  0.00  0.00            
ATOM   2215  HB1 ARG X 137      57.636  61.538  75.775  0.00  0.00            
ATOM   2216  HB2 ARG X 137      58.227  59.971  75.356  0.00  0.00            
ATOM   2217  CG  ARG X 137      58.273  60.501  77.421  0.00  0.00            
ATOM   2218  HG1 ARG X 137      57.530  61.066  78.024  0.00  0.00            
ATOM   2219  HG2 ARG X 137      59.150  61.181  77.464  0.00  0.00            
ATOM   2220  CD  ARG X 137      58.585  59.139  78.002  0.00  0.00            
ATOM   2221  HD1 ARG X 137      59.324  58.518  77.452  0.00  0.00            
ATOM   2222  HD2 ARG X 137      57.636  58.599  78.205  0.00  0.00            
ATOM   2223  NE  ARG X 137      59.042  59.316  79.375  0.00  0.00            
ATOM   2224  HE  ARG X 137      59.053  60.257  79.715  0.00  0.00            
ATOM   2225  CZ  ARG X 137      59.068  58.382  80.327  0.00  0.00            
ATOM   2226  NH1 ARG X 137      58.870  57.081  80.035  0.00  0.00            
ATOM   2227 HH11 ARG X 137      58.642  56.691  79.143  0.00  0.00            
ATOM   2228 HH12 ARG X 137      59.070  56.436  80.772  0.00  0.00            
ATOM   2229  NH2 ARG X 137      59.311  58.586  81.580  0.00  0.00            
ATOM   2230 HH21 ARG X 137      59.223  59.524  81.916  0.00  0.00            
ATOM   2231 HH22 ARG X 137      59.280  57.917  82.322  0.00  0.00            
ATOM   2232  C   ARG X 137      55.390  60.561  74.847  0.00  0.00            
ATOM   2233  O   ARG X 137      55.550  60.196  73.737  0.00  0.00            
ATOM   2234  N   LEU X 138      54.634  61.549  75.124  0.00  0.00            
ATOM   2235  HN  LEU X 138      54.618  61.917  76.050  0.00  0.00            
ATOM   2236  CA  LEU X 138      53.758  62.148  74.139  0.00  0.00            
ATOM   2237  HA  LEU X 138      53.170  61.358  73.693  0.00  0.00            
ATOM   2238  CB  LEU X 138      52.742  63.161  74.682  0.00  0.00            
ATOM   2239  HB1 LEU X 138      53.357  63.959  75.150  0.00  0.00            
ATOM   2240  HB2 LEU X 138      52.192  62.646  75.498  0.00  0.00            
ATOM   2241  CG  LEU X 138      51.709  63.911  73.798  0.00  0.00            
ATOM   2242  HG  LEU X 138      52.291  64.604  73.154  0.00  0.00            
ATOM   2243  CD1 LEU X 138      50.869  62.898  73.014  0.00  0.00            
ATOM   2244 HD11 LEU X 138      50.023  62.542  73.640  0.00  0.00            
ATOM   2245 HD12 LEU X 138      51.410  61.973  72.719  0.00  0.00            
ATOM   2246 HD13 LEU X 138      50.480  63.378  72.090  0.00  0.00            
ATOM   2247  CD2 LEU X 138      50.908  65.054  74.425  0.00  0.00            
ATOM   2248 HD21 LEU X 138      50.021  65.269  73.791  0.00  0.00            
ATOM   2249 HD22 LEU X 138      51.567  65.896  74.726  0.00  0.00            
ATOM   2250 HD23 LEU X 138      50.452  64.584  75.322  0.00  0.00            
ATOM   2251  C   LEU X 138      54.463  62.726  72.891  0.00  0.00            
ATOM   2252  O   LEU X 138      53.982  62.488  71.761  0.00  0.00            
ATOM   2253  N   ARG X 139      55.667  63.460  72.997  0.00  0.00            
ATOM   2254  HN  ARG X 139      56.087  63.664  73.878  0.00  0.00            
ATOM   2255  CA  ARG X 139      56.275  63.969  71.742  0.00  0.00            
ATOM   2256  HA  ARG X 139      55.516  64.485  71.173  0.00  0.00            
ATOM   2257  CB  ARG X 139      57.392  64.993  72.124  0.00  0.00            
ATOM   2258  HB1 ARG X 139      58.142  64.484  72.767  0.00  0.00            
ATOM   2259  HB2 ARG X 139      56.838  65.764  72.700  0.00  0.00            
ATOM   2260  CG  ARG X 139      58.050  65.605  70.922  0.00  0.00            
ATOM   2261  HG1 ARG X 139      57.354  66.240  70.334  0.00  0.00            
ATOM   2262  HG2 ARG X 139      58.319  64.811  70.194  0.00  0.00            
ATOM   2263  CD  ARG X 139      59.331  66.490  71.308  0.00  0.00            
ATOM   2264  HD1 ARG X 139      59.043  67.169  72.138  0.00  0.00            
ATOM   2265  HD2 ARG X 139      59.803  66.977  70.428  0.00  0.00            
ATOM   2266  NE  ARG X 139      60.333  65.493  71.820  0.00  0.00            
ATOM   2267  HE  ARG X 139      60.544  65.575  72.794  0.00  0.00            
ATOM   2268  CZ  ARG X 139      60.956  64.531  71.129  0.00  0.00            
ATOM   2269  NH1 ARG X 139      60.783  64.220  69.896  0.00  0.00            
ATOM   2270 HH11 ARG X 139      60.176  64.658  69.233  0.00  0.00            
ATOM   2271 HH12 ARG X 139      61.396  63.486  69.602  0.00  0.00            
ATOM   2272  NH2 ARG X 139      61.810  63.760  71.766  0.00  0.00            
ATOM   2273 HH21 ARG X 139      61.971  63.899  72.743  0.00  0.00            
ATOM   2274 HH22 ARG X 139      62.332  63.034  71.319  0.00  0.00            
ATOM   2275  C   ARG X 139      56.815  62.908  70.878  0.00  0.00            
ATOM   2276  O   ARG X 139      56.780  62.930  69.661  0.00  0.00            
ATOM   2277  N   ARG X 140      57.427  61.878  71.477  0.00  0.00            
ATOM   2278  HN  ARG X 140      57.558  61.870  72.465  0.00  0.00            
ATOM   2279  CA  ARG X 140      57.794  60.712  70.715  0.00  0.00            
ATOM   2280  HA  ARG X 140      58.358  61.137  69.897  0.00  0.00            
ATOM   2281  CB  ARG X 140      58.525  59.758  71.758  0.00  0.00            
ATOM   2282  HB1 ARG X 140      58.783  58.795  71.267  0.00  0.00            
ATOM   2283  HB2 ARG X 140      57.741  59.486  72.497  0.00  0.00            
ATOM   2284  CG  ARG X 140      59.817  60.343  72.348  0.00  0.00            
ATOM   2285  HG1 ARG X 140      59.852  60.098  73.430  0.00  0.00            
ATOM   2286  HG2 ARG X 140      59.850  61.453  72.308  0.00  0.00            
ATOM   2287  CD  ARG X 140      61.084  59.989  71.490  0.00  0.00            
ATOM   2288  HD1 ARG X 140      61.993  60.555  71.786  0.00  0.00            
ATOM   2289  HD2 ARG X 140      60.819  60.045  70.413  0.00  0.00            
ATOM   2290  NE  ARG X 140      61.261  58.538  71.769  0.00  0.00            
ATOM   2291  HE  ARG X 140      60.630  58.034  72.358  0.00  0.00            
ATOM   2292  CZ  ARG X 140      62.163  57.763  71.190  0.00  0.00            
ATOM   2293  NH1 ARG X 140      63.081  58.221  70.331  0.00  0.00            
ATOM   2294 HH11 ARG X 140      63.267  59.191  70.179  0.00  0.00            
ATOM   2295 HH12 ARG X 140      63.641  57.654  69.727  0.00  0.00            
ATOM   2296  NH2 ARG X 140      61.990  56.466  71.334  0.00  0.00            
ATOM   2297 HH21 ARG X 140      61.137  56.145  71.745  0.00  0.00            
ATOM   2298 HH22 ARG X 140      62.685  55.808  71.047  0.00  0.00            
ATOM   2299  C   ARG X 140      56.644  59.936  70.069  0.00  0.00            
ATOM   2300  O   ARG X 140      56.762  59.438  69.018  0.00  0.00            
ATOM   2301  N   THR X 141      55.462  59.891  70.705  0.00  0.00            
ATOM   2302  HN  THR X 141      55.426  60.261  71.630  0.00  0.00            
ATOM   2303  CA  THR X 141      54.239  59.295  70.100  0.00  0.00            
ATOM   2304  HA  THR X 141      54.458  58.371  69.585  0.00  0.00            
ATOM   2305  CB  THR X 141      53.255  59.176  71.260  0.00  0.00            
ATOM   2306  HB  THR X 141      53.363  59.959  72.040  0.00  0.00            
ATOM   2307  OG1 THR X 141      53.455  57.911  71.904  0.00  0.00            
ATOM   2308  HG1 THR X 141      54.411  57.821  71.907  0.00  0.00            
ATOM   2309  CG2 THR X 141      51.733  59.237  70.907  0.00  0.00            
ATOM   2310 HG21 THR X 141      51.518  58.539  70.070  0.00  0.00            
ATOM   2311 HG22 THR X 141      51.530  60.281  70.587  0.00  0.00            
ATOM   2312 HG23 THR X 141      51.120  59.008  71.804  0.00  0.00            
ATOM   2313  C   THR X 141      53.723  60.100  68.940  0.00  0.00            
ATOM   2314  O   THR X 141      53.374  59.578  67.891  0.00  0.00            
ATOM   2315  N   MET X 142      53.701  61.460  69.167  0.00  0.00            
ATOM   2316  HN  MET X 142      53.886  61.916  70.034  0.00  0.00            
ATOM   2317  CA  MET X 142      53.440  62.426  68.130  0.00  0.00            
ATOM   2318  HA  MET X 142      52.463  62.290  67.693  0.00  0.00            
ATOM   2319  CB  MET X 142      53.408  63.823  68.677  0.00  0.00            
ATOM   2320  HB1 MET X 142      53.444  64.566  67.852  0.00  0.00            
ATOM   2321  HB2 MET X 142      54.316  64.106  69.250  0.00  0.00            
ATOM   2322  CG  MET X 142      52.145  64.264  69.495  0.00  0.00            
ATOM   2323  HG1 MET X 142      52.437  65.225  69.970  0.00  0.00            
ATOM   2324  HG2 MET X 142      51.986  63.471  70.256  0.00  0.00            
ATOM   2325  SD  MET X 142      50.707  64.533  68.413  0.00  0.00            
ATOM   2326  CE  MET X 142      51.231  66.146  67.614  0.00  0.00            
ATOM   2327  HE1 MET X 142      50.471  66.956  67.585  0.00  0.00            
ATOM   2328  HE2 MET X 142      51.648  66.056  66.588  0.00  0.00            
ATOM   2329  HE3 MET X 142      52.026  66.629  68.221  0.00  0.00            
ATOM   2330  C   MET X 142      54.451  62.445  66.960  0.00  0.00            
ATOM   2331  O   MET X 142      54.131  62.720  65.843  0.00  0.00            
ATOM   2332  N   LEU X 143      55.778  62.131  67.307  0.00  0.00            
ATOM   2333  HN  LEU X 143      56.068  61.788  68.197  0.00  0.00            
ATOM   2334  CA  LEU X 143      56.816  62.112  66.242  0.00  0.00            
ATOM   2335  HA  LEU X 143      56.795  63.014  65.648  0.00  0.00            
ATOM   2336  CB  LEU X 143      58.243  62.035  67.003  0.00  0.00            
ATOM   2337  HB1 LEU X 143      58.200  61.200  67.734  0.00  0.00            
ATOM   2338  HB2 LEU X 143      58.490  62.926  67.619  0.00  0.00            
ATOM   2339  CG  LEU X 143      59.435  61.759  66.045  0.00  0.00            
ATOM   2340  HG  LEU X 143      59.417  60.917  65.321  0.00  0.00            
ATOM   2341  CD1 LEU X 143      59.734  62.966  65.058  0.00  0.00            
ATOM   2342 HD11 LEU X 143      58.850  63.210  64.430  0.00  0.00            
ATOM   2343 HD12 LEU X 143      60.615  62.908  64.382  0.00  0.00            
ATOM   2344 HD13 LEU X 143      59.952  63.822  65.732  0.00  0.00            
ATOM   2345  CD2 LEU X 143      60.666  61.508  66.867  0.00  0.00            
ATOM   2346 HD21 LEU X 143      60.601  60.546  67.420  0.00  0.00            
ATOM   2347 HD22 LEU X 143      60.745  62.225  67.712  0.00  0.00            
ATOM   2348 HD23 LEU X 143      61.600  61.535  66.267  0.00  0.00            
ATOM   2349  C   LEU X 143      56.531  60.929  65.271  0.00  0.00            
ATOM   2350  O   LEU X 143      56.616  61.118  64.061  0.00  0.00            
ATOM   2351  N   VAL X 144      56.081  59.775  65.838  0.00  0.00            
ATOM   2352  HN  VAL X 144      56.168  59.604  66.816  0.00  0.00            
ATOM   2353  CA  VAL X 144      55.508  58.688  65.132  0.00  0.00            
ATOM   2354  HA  VAL X 144      56.216  58.249  64.444  0.00  0.00            
ATOM   2355  CB  VAL X 144      55.082  57.506  66.009  0.00  0.00            
ATOM   2356  HB  VAL X 144      54.296  57.799  66.738  0.00  0.00            
ATOM   2357  CG1 VAL X 144      54.531  56.302  65.227  0.00  0.00            
ATOM   2358 HG11 VAL X 144      55.144  55.993  64.354  0.00  0.00            
ATOM   2359 HG12 VAL X 144      53.497  56.432  64.841  0.00  0.00            
ATOM   2360 HG13 VAL X 144      54.505  55.511  66.006  0.00  0.00            
ATOM   2361  CG2 VAL X 144      56.288  56.957  66.804  0.00  0.00            
ATOM   2362 HG21 VAL X 144      56.993  56.491  66.083  0.00  0.00            
ATOM   2363 HG22 VAL X 144      55.817  56.241  67.510  0.00  0.00            
ATOM   2364 HG23 VAL X 144      56.923  57.725  67.296  0.00  0.00            
ATOM   2365  C   VAL X 144      54.301  58.988  64.218  0.00  0.00            
ATOM   2366  O   VAL X 144      54.418  58.578  63.049  0.00  0.00            
ATOM   2367  N   ALA X 145      53.349  59.767  64.664  0.00  0.00            
ATOM   2368  HN  ALA X 145      53.363  60.131  65.592  0.00  0.00            
ATOM   2369  CA  ALA X 145      52.150  60.154  63.890  0.00  0.00            
ATOM   2370  HA  ALA X 145      51.548  59.356  63.481  0.00  0.00            
ATOM   2371  CB  ALA X 145      51.137  60.914  64.742  0.00  0.00            
ATOM   2372  HB1 ALA X 145      50.223  61.153  64.157  0.00  0.00            
ATOM   2373  HB2 ALA X 145      51.553  61.865  65.135  0.00  0.00            
ATOM   2374  HB3 ALA X 145      50.885  60.506  65.744  0.00  0.00            
ATOM   2375  C   ALA X 145      52.602  60.999  62.708  0.00  0.00            
ATOM   2376  O   ALA X 145      52.104  60.870  61.583  0.00  0.00            
ATOM   2377  N   LYS X 146      53.626  61.930  62.863  0.00  0.00            
ATOM   2378  HN  LYS X 146      54.154  61.912  63.708  0.00  0.00            
ATOM   2379  CA  LYS X 146      54.089  62.686  61.736  0.00  0.00            
ATOM   2380  HA  LYS X 146      53.270  63.015  61.113  0.00  0.00            
ATOM   2381  CB  LYS X 146      54.658  63.960  62.393  0.00  0.00            
ATOM   2382  HB1 LYS X 146      54.964  64.686  61.610  0.00  0.00            
ATOM   2383  HB2 LYS X 146      55.391  63.641  63.164  0.00  0.00            
ATOM   2384  CG  LYS X 146      53.529  64.750  63.117  0.00  0.00            
ATOM   2385  HG1 LYS X 146      53.073  64.195  63.965  0.00  0.00            
ATOM   2386  HG2 LYS X 146      52.786  65.003  62.331  0.00  0.00            
ATOM   2387  CD  LYS X 146      54.084  66.104  63.730  0.00  0.00            
ATOM   2388  HD1 LYS X 146      53.252  66.385  64.409  0.00  0.00            
ATOM   2389  HD2 LYS X 146      54.366  66.870  62.976  0.00  0.00            
ATOM   2390  CE  LYS X 146      55.218  65.937  64.707  0.00  0.00            
ATOM   2391  HE1 LYS X 146      56.145  65.464  64.319  0.00  0.00            
ATOM   2392  HE2 LYS X 146      54.800  65.276  65.496  0.00  0.00            
ATOM   2393  NZ  LYS X 146      55.552  67.286  65.183  0.00  0.00            
ATOM   2394  HZ1 LYS X 146      56.021  67.836  64.435  0.00  0.00            
ATOM   2395  HZ2 LYS X 146      56.389  67.094  65.770  0.00  0.00            
ATOM   2396  HZ3 LYS X 146      54.806  67.798  65.697  0.00  0.00            
ATOM   2397  C   LYS X 146      55.069  62.008  60.764  0.00  0.00            
ATOM   2398  O   LYS X 146      54.885  62.090  59.577  0.00  0.00            
ATOM   2399  N   VAL X 147      56.085  61.239  61.225  0.00  0.00            
ATOM   2400  HN  VAL X 147      56.244  61.036  62.189  0.00  0.00            
ATOM   2401  CA  VAL X 147      56.888  60.390  60.278  0.00  0.00            
ATOM   2402  HA  VAL X 147      57.295  61.078  59.552  0.00  0.00            
ATOM   2403  CB  VAL X 147      58.099  59.681  60.878  0.00  0.00            
ATOM   2404  HB  VAL X 147      58.761  59.332  60.057  0.00  0.00            
ATOM   2405  CG1 VAL X 147      59.001  60.798  61.608  0.00  0.00            
ATOM   2406 HG11 VAL X 147      60.090  60.585  61.679  0.00  0.00            
ATOM   2407 HG12 VAL X 147      58.668  60.857  62.666  0.00  0.00            
ATOM   2408 HG13 VAL X 147      58.954  61.819  61.174  0.00  0.00            
ATOM   2409  CG2 VAL X 147      57.770  58.575  61.786  0.00  0.00            
ATOM   2410 HG21 VAL X 147      57.159  59.013  62.604  0.00  0.00            
ATOM   2411 HG22 VAL X 147      58.742  58.162  62.130  0.00  0.00            
ATOM   2412 HG23 VAL X 147      57.187  57.826  61.208  0.00  0.00            
ATOM   2413  C   VAL X 147      56.087  59.427  59.480  0.00  0.00            
ATOM   2414  O   VAL X 147      56.324  59.290  58.246  0.00  0.00            
ATOM   2415  N   THR X 148      55.072  58.723  60.058  0.00  0.00            
ATOM   2416  HN  THR X 148      54.938  58.806  61.043  0.00  0.00            
ATOM   2417  CA  THR X 148      54.073  57.894  59.332  0.00  0.00            
ATOM   2418  HA  THR X 148      54.601  57.102  58.822  0.00  0.00            
ATOM   2419  CB  THR X 148      53.045  57.322  60.291  0.00  0.00            
ATOM   2420  HB  THR X 148      52.517  58.138  60.829  0.00  0.00            
ATOM   2421  OG1 THR X 148      53.685  56.570  61.271  0.00  0.00            
ATOM   2422  HG1 THR X 148      54.005  57.210  61.912  0.00  0.00            
ATOM   2423  CG2 THR X 148      52.078  56.398  59.678  0.00  0.00            
ATOM   2424 HG21 THR X 148      51.500  56.693  58.775  0.00  0.00            
ATOM   2425 HG22 THR X 148      51.451  55.873  60.430  0.00  0.00            
ATOM   2426 HG23 THR X 148      52.682  55.557  59.275  0.00  0.00            
ATOM   2427  C   THR X 148      53.247  58.637  58.357  0.00  0.00            
ATOM   2428  O   THR X 148      52.937  58.121  57.234  0.00  0.00            
ATOM   2429  N   CYS X 149      52.809  59.881  58.568  0.00  0.00            
ATOM   2430  HN  CYS X 149      52.984  60.420  59.389  0.00  0.00            
ATOM   2431  CA  CYS X 149      52.221  60.778  57.562  0.00  0.00            
ATOM   2432  HA  CYS X 149      51.432  60.197  57.108  0.00  0.00            
ATOM   2433  CB  CYS X 149      51.562  62.068  58.142  0.00  0.00            
ATOM   2434  HB1 CYS X 149      51.220  62.655  57.263  0.00  0.00            
ATOM   2435  HB2 CYS X 149      52.241  62.715  58.738  0.00  0.00            
ATOM   2436  SG  CYS X 149      50.159  61.488  59.139  0.00  0.00            
ATOM   2437  HG1 CYS X 149      50.742  60.986  60.218  0.00  0.00            
ATOM   2438  C   CYS X 149      53.139  61.155  56.433  0.00  0.00            
ATOM   2439  O   CYS X 149      52.741  61.081  55.256  0.00  0.00            
ATOM   2440  N   ILE X 150      54.379  61.499  56.715  0.00  0.00            
ATOM   2441  HN  ILE X 150      54.665  61.512  57.670  0.00  0.00            
ATOM   2442  CA  ILE X 150      55.326  61.783  55.593  0.00  0.00            
ATOM   2443  HA  ILE X 150      54.904  62.594  55.017  0.00  0.00            
ATOM   2444  CB  ILE X 150      56.677  62.222  56.163  0.00  0.00            
ATOM   2445  HB  ILE X 150      56.939  61.576  57.028  0.00  0.00            
ATOM   2446  CG2 ILE X 150      57.835  62.063  55.152  0.00  0.00            
ATOM   2447 HG21 ILE X 150      57.381  62.554  54.265  0.00  0.00            
ATOM   2448 HG22 ILE X 150      58.076  60.987  55.014  0.00  0.00            
ATOM   2449 HG23 ILE X 150      58.728  62.585  55.556  0.00  0.00            
ATOM   2450  CG1 ILE X 150      56.571  63.694  56.647  0.00  0.00            
ATOM   2451 HG11 ILE X 150      55.569  63.893  57.083  0.00  0.00            
ATOM   2452 HG12 ILE X 150      56.792  64.390  55.810  0.00  0.00            
ATOM   2453  CD  ILE X 150      57.513  63.879  57.848  0.00  0.00            
ATOM   2454  HD1 ILE X 150      57.225  62.972  58.421  0.00  0.00            
ATOM   2455  HD2 ILE X 150      57.324  64.851  58.351  0.00  0.00            
ATOM   2456  HD3 ILE X 150      58.548  63.735  57.470  0.00  0.00            
ATOM   2457  C   ILE X 150      55.380  60.629  54.573  0.00  0.00            
ATOM   2458  O   ILE X 150      55.233  60.728  53.361  0.00  0.00            
ATOM   2459  N   ILE X 151      55.598  59.309  55.021  0.00  0.00            
ATOM   2460  HN  ILE X 151      55.752  59.120  55.988  0.00  0.00            
ATOM   2461  CA  ILE X 151      55.696  58.302  54.022  0.00  0.00            
ATOM   2462  HA  ILE X 151      56.230  58.710  53.177  0.00  0.00            
ATOM   2463  CB  ILE X 151      56.462  57.147  54.491  0.00  0.00            
ATOM   2464  HB  ILE X 151      56.173  56.746  55.486  0.00  0.00            
ATOM   2465  CG2 ILE X 151      56.408  56.001  53.521  0.00  0.00            
ATOM   2466 HG21 ILE X 151      57.076  55.211  53.926  0.00  0.00            
ATOM   2467 HG22 ILE X 151      56.810  56.372  52.553  0.00  0.00            
ATOM   2468 HG23 ILE X 151      55.378  55.612  53.377  0.00  0.00            
ATOM   2469  CG1 ILE X 151      57.940  57.558  54.626  0.00  0.00            
ATOM   2470 HG11 ILE X 151      58.092  58.611  54.944  0.00  0.00            
ATOM   2471 HG12 ILE X 151      58.455  57.559  53.641  0.00  0.00            
ATOM   2472  CD  ILE X 151      58.708  56.585  55.592  0.00  0.00            
ATOM   2473  HD1 ILE X 151      58.487  56.811  56.657  0.00  0.00            
ATOM   2474  HD2 ILE X 151      59.789  56.734  55.382  0.00  0.00            
ATOM   2475  HD3 ILE X 151      58.579  55.540  55.239  0.00  0.00            
ATOM   2476  C   ILE X 151      54.361  58.029  53.324  0.00  0.00            
ATOM   2477  O   ILE X 151      54.298  57.608  52.194  0.00  0.00            
ATOM   2478  N   ILE X 152      53.199  58.242  53.928  0.00  0.00            
ATOM   2479  HN  ILE X 152      53.122  58.642  54.838  0.00  0.00            
ATOM   2480  CA  ILE X 152      51.940  58.184  53.192  0.00  0.00            
ATOM   2481  HA  ILE X 152      51.825  57.236  52.687  0.00  0.00            
ATOM   2482  CB  ILE X 152      50.914  58.361  54.271  0.00  0.00            
ATOM   2483  HB  ILE X 152      51.267  58.985  55.119  0.00  0.00            
ATOM   2484  CG2 ILE X 152      49.585  59.081  53.726  0.00  0.00            
ATOM   2485 HG21 ILE X 152      48.924  58.924  54.606  0.00  0.00            
ATOM   2486 HG22 ILE X 152      49.097  58.615  52.844  0.00  0.00            
ATOM   2487 HG23 ILE X 152      49.723  60.130  53.386  0.00  0.00            
ATOM   2488  CG1 ILE X 152      50.528  56.997  54.911  0.00  0.00            
ATOM   2489 HG11 ILE X 152      51.535  56.576  55.116  0.00  0.00            
ATOM   2490 HG12 ILE X 152      49.981  56.364  54.180  0.00  0.00            
ATOM   2491  CD  ILE X 152      49.675  57.107  56.242  0.00  0.00            
ATOM   2492  HD1 ILE X 152      49.984  57.820  57.036  0.00  0.00            
ATOM   2493  HD2 ILE X 152      49.535  56.106  56.703  0.00  0.00            
ATOM   2494  HD3 ILE X 152      48.644  57.422  55.970  0.00  0.00            
ATOM   2495  C   ILE X 152      51.897  59.209  52.177  0.00  0.00            
ATOM   2496  O   ILE X 152      51.521  58.876  51.006  0.00  0.00            
ATOM   2497  N   TRP X 153      52.328  60.442  52.347  0.00  0.00            
ATOM   2498  HN  TRP X 153      52.644  60.647  53.270  0.00  0.00            
ATOM   2499  CA  TRP X 153      52.431  61.501  51.411  0.00  0.00            
ATOM   2500  HA  TRP X 153      51.443  61.473  50.976  0.00  0.00            
ATOM   2501  CB  TRP X 153      52.592  62.895  52.039  0.00  0.00            
ATOM   2502  HB1 TRP X 153      52.937  63.624  51.274  0.00  0.00            
ATOM   2503  HB2 TRP X 153      53.434  62.703  52.739  0.00  0.00            
ATOM   2504  CG  TRP X 153      51.362  63.499  52.690  0.00  0.00            
ATOM   2505  CD1 TRP X 153      51.291  63.681  54.047  0.00  0.00            
ATOM   2506  HD1 TRP X 153      52.157  63.663  54.691  0.00  0.00            
ATOM   2507  NE1 TRP X 153      50.069  64.230  54.329  0.00  0.00            
ATOM   2508  HE1 TRP X 153      49.849  64.819  55.076  0.00  0.00            
ATOM   2509  CE2 TRP X 153      49.319  64.341  53.164  0.00  0.00            
ATOM   2510  CD2 TRP X 153      50.124  63.923  52.093  0.00  0.00            
ATOM   2511  CE3 TRP X 153      49.590  63.839  50.749  0.00  0.00            
ATOM   2512  HE3 TRP X 153      50.235  63.393  50.006  0.00  0.00            
ATOM   2513  CZ3 TRP X 153      48.347  64.478  50.526  0.00  0.00            
ATOM   2514  HZ3 TRP X 153      48.094  64.795  49.525  0.00  0.00            
ATOM   2515  CZ2 TRP X 153      48.066  64.862  52.893  0.00  0.00            
ATOM   2516  HZ2 TRP X 153      47.393  65.240  53.648  0.00  0.00            
ATOM   2517  CH2 TRP X 153      47.615  65.014  51.573  0.00  0.00            
ATOM   2518  HH2 TRP X 153      46.671  65.531  51.479  0.00  0.00            
ATOM   2519  C   TRP X 153      53.285  61.212  50.214  0.00  0.00            
ATOM   2520  O   TRP X 153      52.829  61.406  49.119  0.00  0.00            
ATOM   2521  N   LEU X 154      54.480  60.667  50.357  0.00  0.00            
ATOM   2522  HN  LEU X 154      54.757  60.431  51.285  0.00  0.00            
ATOM   2523  CA  LEU X 154      55.304  60.146  49.242  0.00  0.00            
ATOM   2524  HA  LEU X 154      55.387  60.921  48.495  0.00  0.00            
ATOM   2525  CB  LEU X 154      56.680  59.642  49.708  0.00  0.00            
ATOM   2526  HB1 LEU X 154      57.238  59.274  48.820  0.00  0.00            
ATOM   2527  HB2 LEU X 154      56.715  58.829  50.464  0.00  0.00            
ATOM   2528  CG  LEU X 154      57.513  60.745  50.342  0.00  0.00            
ATOM   2529  HG  LEU X 154      56.972  61.130  51.233  0.00  0.00            
ATOM   2530  CD1 LEU X 154      58.866  60.197  50.805  0.00  0.00            
ATOM   2531 HD11 LEU X 154      59.479  59.842  49.949  0.00  0.00            
ATOM   2532 HD12 LEU X 154      58.726  59.230  51.334  0.00  0.00            
ATOM   2533 HD13 LEU X 154      59.489  60.892  51.407  0.00  0.00            
ATOM   2534  CD2 LEU X 154      57.789  62.010  49.486  0.00  0.00            
ATOM   2535 HD21 LEU X 154      58.370  62.748  50.080  0.00  0.00            
ATOM   2536 HD22 LEU X 154      56.808  62.467  49.239  0.00  0.00            
ATOM   2537 HD23 LEU X 154      58.263  61.814  48.500  0.00  0.00            
ATOM   2538  C   LEU X 154      54.624  59.101  48.382  0.00  0.00            
ATOM   2539  O   LEU X 154      54.653  59.208  47.178  0.00  0.00            
ATOM   2540  N   LEU X 155      53.919  58.012  48.868  0.00  0.00            
ATOM   2541  HN  LEU X 155      53.893  57.825  49.847  0.00  0.00            
ATOM   2542  CA  LEU X 155      53.340  56.917  48.090  0.00  0.00            
ATOM   2543  HA  LEU X 155      54.041  56.692  47.300  0.00  0.00            
ATOM   2544  CB  LEU X 155      53.344  55.628  48.971  0.00  0.00            
ATOM   2545  HB1 LEU X 155      52.796  54.783  48.503  0.00  0.00            
ATOM   2546  HB2 LEU X 155      52.639  55.874  49.794  0.00  0.00            
ATOM   2547  CG  LEU X 155      54.686  55.062  49.479  0.00  0.00            
ATOM   2548  HG  LEU X 155      55.105  55.792  50.204  0.00  0.00            
ATOM   2549  CD1 LEU X 155      54.602  53.744  50.150  0.00  0.00            
ATOM   2550 HD11 LEU X 155      53.991  53.858  51.071  0.00  0.00            
ATOM   2551 HD12 LEU X 155      55.615  53.501  50.536  0.00  0.00            
ATOM   2552 HD13 LEU X 155      54.302  53.009  49.372  0.00  0.00            
ATOM   2553  CD2 LEU X 155      55.807  54.878  48.320  0.00  0.00            
ATOM   2554 HD21 LEU X 155      56.780  54.775  48.845  0.00  0.00            
ATOM   2555 HD22 LEU X 155      55.764  55.811  47.718  0.00  0.00            
ATOM   2556 HD23 LEU X 155      55.572  54.019  47.655  0.00  0.00            
ATOM   2557  C   LEU X 155      51.967  57.270  47.631  0.00  0.00            
ATOM   2558  O   LEU X 155      51.425  56.758  46.647  0.00  0.00            
ATOM   2559  N   ALA X 156      51.353  58.249  48.289  0.00  0.00            
ATOM   2560  HN  ALA X 156      51.769  58.692  49.079  0.00  0.00            
ATOM   2561  CA  ALA X 156      50.131  58.842  47.832  0.00  0.00            
ATOM   2562  HA  ALA X 156      49.397  58.069  47.658  0.00  0.00            
ATOM   2563  CB  ALA X 156      49.577  59.892  48.794  0.00  0.00            
ATOM   2564  HB1 ALA X 156      48.541  60.129  48.472  0.00  0.00            
ATOM   2565  HB2 ALA X 156      50.292  60.735  48.910  0.00  0.00            
ATOM   2566  HB3 ALA X 156      49.534  59.453  49.814  0.00  0.00            
ATOM   2567  C   ALA X 156      50.522  59.547  46.455  0.00  0.00            
ATOM   2568  O   ALA X 156      49.793  59.419  45.436  0.00  0.00            
ATOM   2569  N   GLY X 157      51.713  60.238  46.294  0.00  0.00            
ATOM   2570  HN  GLY X 157      52.146  60.408  47.176  0.00  0.00            
ATOM   2571  CA  GLY X 157      52.350  60.834  45.124  0.00  0.00            
ATOM   2572  HA1 GLY X 157      53.184  61.421  45.478  0.00  0.00            
ATOM   2573  HA2 GLY X 157      51.565  61.409  44.655  0.00  0.00            
ATOM   2574  C   GLY X 157      52.676  59.733  44.173  0.00  0.00            
ATOM   2575  O   GLY X 157      52.294  59.775  43.027  0.00  0.00            
ATOM   2576  N   LEU X 158      53.318  58.643  44.720  0.00  0.00            
ATOM   2577  HN  LEU X 158      53.806  58.761  45.582  0.00  0.00            
ATOM   2578  CA  LEU X 158      53.697  57.562  43.787  0.00  0.00            
ATOM   2579  HA  LEU X 158      54.309  57.893  42.961  0.00  0.00            
ATOM   2580  CB  LEU X 158      54.437  56.520  44.574  0.00  0.00            
ATOM   2581  HB1 LEU X 158      53.745  56.045  45.302  0.00  0.00            
ATOM   2582  HB2 LEU X 158      55.223  57.139  45.057  0.00  0.00            
ATOM   2583  CG  LEU X 158      55.204  55.453  43.830  0.00  0.00            
ATOM   2584  HG  LEU X 158      54.589  54.909  43.082  0.00  0.00            
ATOM   2585  CD1 LEU X 158      56.327  56.057  42.999  0.00  0.00            
ATOM   2586 HD11 LEU X 158      55.965  56.519  42.055  0.00  0.00            
ATOM   2587 HD12 LEU X 158      57.101  55.331  42.671  0.00  0.00            
ATOM   2588 HD13 LEU X 158      56.930  56.790  43.576  0.00  0.00            
ATOM   2589  CD2 LEU X 158      55.685  54.410  44.829  0.00  0.00            
ATOM   2590 HD21 LEU X 158      56.244  53.620  44.283  0.00  0.00            
ATOM   2591 HD22 LEU X 158      54.788  53.943  45.289  0.00  0.00            
ATOM   2592 HD23 LEU X 158      56.378  54.801  45.604  0.00  0.00            
ATOM   2593  C   LEU X 158      52.487  56.900  43.058  0.00  0.00            
ATOM   2594  O   LEU X 158      52.513  56.643  41.898  0.00  0.00            
ATOM   2595  N   ALA X 159      51.402  56.656  43.781  0.00  0.00            
ATOM   2596  HN  ALA X 159      51.326  56.948  44.731  0.00  0.00            
ATOM   2597  CA  ALA X 159      50.220  56.019  43.302  0.00  0.00            
ATOM   2598  HA  ALA X 159      50.319  54.983  43.014  0.00  0.00            
ATOM   2599  CB  ALA X 159      49.403  55.769  44.505  0.00  0.00            
ATOM   2600  HB1 ALA X 159      49.948  55.364  45.385  0.00  0.00            
ATOM   2601  HB2 ALA X 159      48.610  55.016  44.312  0.00  0.00            
ATOM   2602  HB3 ALA X 159      48.950  56.710  44.884  0.00  0.00            
ATOM   2603  C   ALA X 159      49.534  56.923  42.247  0.00  0.00            
ATOM   2604  O   ALA X 159      48.809  56.485  41.357  0.00  0.00            
ATOM   2605  N   SER X 160      49.755  58.269  42.285  0.00  0.00            
ATOM   2606  HN  SER X 160      50.468  58.564  42.916  0.00  0.00            
ATOM   2607  CA  SER X 160      49.126  59.334  41.386  0.00  0.00            
ATOM   2608  HA  SER X 160      48.183  59.054  40.942  0.00  0.00            
ATOM   2609  CB  SER X 160      49.080  60.662  42.120  0.00  0.00            
ATOM   2610  HB1 SER X 160      48.673  61.478  41.485  0.00  0.00            
ATOM   2611  HB2 SER X 160      50.124  60.885  42.427  0.00  0.00            
ATOM   2612  OG  SER X 160      48.153  60.556  43.255  0.00  0.00            
ATOM   2613  HG1 SER X 160      48.555  60.030  43.950  0.00  0.00            
ATOM   2614  C   SER X 160      50.076  59.574  40.154  0.00  0.00            
ATOM   2615  O   SER X 160      49.700  60.148  39.102  0.00  0.00            
ATOM   2616  N   LEU X 161      51.372  59.252  40.264  0.00  0.00            
ATOM   2617  HN  LEU X 161      51.708  58.900  41.134  0.00  0.00            
ATOM   2618  CA  LEU X 161      52.359  59.274  39.156  0.00  0.00            
ATOM   2619  HA  LEU X 161      52.510  60.291  38.827  0.00  0.00            
ATOM   2620  CB  LEU X 161      53.702  58.796  39.850  0.00  0.00            
ATOM   2621  HB1 LEU X 161      53.576  57.805  40.335  0.00  0.00            
ATOM   2622  HB2 LEU X 161      54.029  59.518  40.629  0.00  0.00            
ATOM   2623  CG  LEU X 161      54.908  58.581  38.852  0.00  0.00            
ATOM   2624  HG  LEU X 161      54.675  57.885  38.018  0.00  0.00            
ATOM   2625  CD1 LEU X 161      55.406  59.945  38.350  0.00  0.00            
ATOM   2626 HD11 LEU X 161      54.740  60.368  37.567  0.00  0.00            
ATOM   2627 HD12 LEU X 161      56.370  59.729  37.840  0.00  0.00            
ATOM   2628 HD13 LEU X 161      55.582  60.579  39.245  0.00  0.00            
ATOM   2629  CD2 LEU X 161      55.997  57.975  39.638  0.00  0.00            
ATOM   2630 HD21 LEU X 161      56.913  57.750  39.050  0.00  0.00            
ATOM   2631 HD22 LEU X 161      55.642  56.984  39.994  0.00  0.00            
ATOM   2632 HD23 LEU X 161      56.241  58.618  40.510  0.00  0.00            
ATOM   2633  C   LEU X 161      51.967  58.557  37.919  0.00  0.00            
ATOM   2634  O   LEU X 161      52.114  59.254  36.889  0.00  0.00            
ATOM   2635  N   PRO X 162      51.387  57.360  37.735  0.00  0.00            
ATOM   2636  CD  PRO X 162      51.416  56.320  38.691  0.00  0.00            
ATOM   2637  HD1 PRO X 162      50.558  56.571  39.351  0.00  0.00            
ATOM   2638  HD2 PRO X 162      52.306  56.277  39.355  0.00  0.00            
ATOM   2639  CA  PRO X 162      50.852  56.878  36.465  0.00  0.00            
ATOM   2640  HA  PRO X 162      51.728  56.831  35.834  0.00  0.00            
ATOM   2641  CB  PRO X 162      50.288  55.398  36.771  0.00  0.00            
ATOM   2642  HB1 PRO X 162      50.426  54.760  35.872  0.00  0.00            
ATOM   2643  HB2 PRO X 162      49.216  55.478  37.050  0.00  0.00            
ATOM   2644  CG  PRO X 162      51.152  54.977  37.930  0.00  0.00            
ATOM   2645  HG1 PRO X 162      50.828  54.121  38.559  0.00  0.00            
ATOM   2646  HG2 PRO X 162      52.170  54.644  37.636  0.00  0.00            
ATOM   2647  C   PRO X 162      49.838  57.862  35.783  0.00  0.00            
ATOM   2648  O   PRO X 162      49.703  57.928  34.570  0.00  0.00            
ATOM   2649  N   ALA X 163      49.068  58.580  36.539  0.00  0.00            
ATOM   2650  HN  ALA X 163      49.246  58.472  37.514  0.00  0.00            
ATOM   2651  CA  ALA X 163      48.239  59.681  35.897  0.00  0.00            
ATOM   2652  HA  ALA X 163      47.541  59.248  35.196  0.00  0.00            
ATOM   2653  CB  ALA X 163      47.374  60.273  37.006  0.00  0.00            
ATOM   2654  HB1 ALA X 163      46.867  61.203  36.671  0.00  0.00            
ATOM   2655  HB2 ALA X 163      47.992  60.467  37.909  0.00  0.00            
ATOM   2656  HB3 ALA X 163      46.502  59.626  37.243  0.00  0.00            
ATOM   2657  C   ALA X 163      49.058  60.782  35.194  0.00  0.00            
ATOM   2658  O   ALA X 163      48.829  61.123  34.022  0.00  0.00            
ATOM   2659  N   ILE X 164      50.118  61.206  35.806  0.00  0.00            
ATOM   2660  HN  ILE X 164      50.351  60.867  36.714  0.00  0.00            
ATOM   2661  CA  ILE X 164      51.022  62.164  35.144  0.00  0.00            
ATOM   2662  HA  ILE X 164      50.497  63.061  34.849  0.00  0.00            
ATOM   2663  CB  ILE X 164      52.272  62.464  36.112  0.00  0.00            
ATOM   2664  HB  ILE X 164      52.629  61.451  36.396  0.00  0.00            
ATOM   2665  CG2 ILE X 164      53.261  63.455  35.452  0.00  0.00            
ATOM   2666 HG21 ILE X 164      52.810  64.422  35.142  0.00  0.00            
ATOM   2667 HG22 ILE X 164      53.740  62.933  34.597  0.00  0.00            
ATOM   2668 HG23 ILE X 164      53.974  63.713  36.264  0.00  0.00            
ATOM   2669  CG1 ILE X 164      51.895  62.973  37.516  0.00  0.00            
ATOM   2670 HG11 ILE X 164      52.790  62.984  38.175  0.00  0.00            
ATOM   2671 HG12 ILE X 164      51.090  62.349  37.960  0.00  0.00            
ATOM   2672  CD  ILE X 164      51.501  64.481  37.590  0.00  0.00            
ATOM   2673  HD1 ILE X 164      50.806  64.745  36.764  0.00  0.00            
ATOM   2674  HD2 ILE X 164      52.392  65.137  37.495  0.00  0.00            
ATOM   2675  HD3 ILE X 164      51.004  64.859  38.509  0.00  0.00            
ATOM   2676  C   ILE X 164      51.672  61.589  33.897  0.00  0.00            
ATOM   2677  O   ILE X 164      51.857  62.199  32.871  0.00  0.00            
ATOM   2678  N   ILE X 165      52.074  60.331  33.947  0.00  0.00            
ATOM   2679  HN  ILE X 165      52.117  59.851  34.820  0.00  0.00            
ATOM   2680  CA  ILE X 165      52.585  59.713  32.776  0.00  0.00            
ATOM   2681  HA  ILE X 165      53.298  60.432  32.402  0.00  0.00            
ATOM   2682  CB  ILE X 165      53.283  58.354  33.053  0.00  0.00            
ATOM   2683  HB  ILE X 165      52.439  57.682  33.318  0.00  0.00            
ATOM   2684  CG2 ILE X 165      54.047  57.966  31.814  0.00  0.00            
ATOM   2685 HG21 ILE X 165      55.078  58.380  31.785  0.00  0.00            
ATOM   2686 HG22 ILE X 165      53.508  58.312  30.906  0.00  0.00            
ATOM   2687 HG23 ILE X 165      54.104  56.868  31.659  0.00  0.00            
ATOM   2688  CG1 ILE X 165      54.178  58.326  34.308  0.00  0.00            
ATOM   2689 HG11 ILE X 165      54.825  57.423  34.339  0.00  0.00            
ATOM   2690 HG12 ILE X 165      53.485  58.338  35.176  0.00  0.00            
ATOM   2691  CD  ILE X 165      55.084  59.590  34.432  0.00  0.00            
ATOM   2692  HD1 ILE X 165      55.633  59.673  35.394  0.00  0.00            
ATOM   2693  HD2 ILE X 165      54.547  60.557  34.326  0.00  0.00            
ATOM   2694  HD3 ILE X 165      55.935  59.359  33.755  0.00  0.00            
ATOM   2695  C   ILE X 165      51.508  59.557  31.685  0.00  0.00            
ATOM   2696  O   ILE X 165      51.824  59.917  30.569  0.00  0.00            
ATOM   2697  N   HSD X 166      50.319  59.035  32.048  0.00  0.00            
ATOM   2698  HN  HSD X 166      50.023  58.691  32.936  0.00  0.00            
ATOM   2699  CA  HSD X 166      49.389  58.554  31.048  0.00  0.00            
ATOM   2700  HA  HSD X 166      49.934  58.087  30.242  0.00  0.00            
ATOM   2701  CB  HSD X 166      48.492  57.385  31.571  0.00  0.00            
ATOM   2702  HB1 HSD X 166      47.803  57.045  30.768  0.00  0.00            
ATOM   2703  HB2 HSD X 166      47.838  57.823  32.356  0.00  0.00            
ATOM   2704  ND1 HSD X 166      50.125  55.621  31.205  0.00  0.00            
ATOM   2705  HD1 HSD X 166      50.627  56.058  30.458  0.00  0.00            
ATOM   2706  CG  HSD X 166      49.319  56.189  32.081  0.00  0.00            
ATOM   2707  CE1 HSD X 166      50.520  54.443  31.826  0.00  0.00            
ATOM   2708  HE1 HSD X 166      51.235  53.723  31.430  0.00  0.00            
ATOM   2709  NE2 HSD X 166      49.919  54.248  32.982  0.00  0.00            
ATOM   2710  CD2 HSD X 166      49.153  55.366  33.108  0.00  0.00            
ATOM   2711  HD2 HSD X 166      48.460  55.451  33.936  0.00  0.00            
ATOM   2712  C   HSD X 166      48.475  59.668  30.385  0.00  0.00            
ATOM   2713  O   HSD X 166      48.201  59.584  29.199  0.00  0.00            
ATOM   2714  N   ARG X 167      48.079  60.710  31.123  0.00  0.00            
ATOM   2715  HN  ARG X 167      48.407  60.689  32.065  0.00  0.00            
ATOM   2716  CA  ARG X 167      47.284  61.796  30.636  0.00  0.00            
ATOM   2717  HA  ARG X 167      46.398  61.358  30.199  0.00  0.00            
ATOM   2718  CB  ARG X 167      46.808  62.715  31.683  0.00  0.00            
ATOM   2719  HB1 ARG X 167      46.639  63.777  31.406  0.00  0.00            
ATOM   2720  HB2 ARG X 167      47.752  62.867  32.250  0.00  0.00            
ATOM   2721  CG  ARG X 167      45.640  62.168  32.639  0.00  0.00            
ATOM   2722  HG1 ARG X 167      45.511  62.985  33.380  0.00  0.00            
ATOM   2723  HG2 ARG X 167      45.993  61.224  33.107  0.00  0.00            
ATOM   2724  CD  ARG X 167      44.246  61.912  32.048  0.00  0.00            
ATOM   2725  HD1 ARG X 167      44.251  61.078  31.314  0.00  0.00            
ATOM   2726  HD2 ARG X 167      43.881  62.748  31.414  0.00  0.00            
ATOM   2727  NE  ARG X 167      43.349  61.617  33.244  0.00  0.00            
ATOM   2728  HE  ARG X 167      43.751  61.062  33.973  0.00  0.00            
ATOM   2729  CZ  ARG X 167      42.070  61.687  33.139  0.00  0.00            
ATOM   2730  NH1 ARG X 167      41.376  62.025  32.088  0.00  0.00            
ATOM   2731 HH11 ARG X 167      40.381  61.977  32.171  0.00  0.00            
ATOM   2732 HH12 ARG X 167      41.692  62.580  31.318  0.00  0.00            
ATOM   2733  NH2 ARG X 167      41.354  61.105  34.108  0.00  0.00            
ATOM   2734 HH21 ARG X 167      41.786  60.807  34.960  0.00  0.00            
ATOM   2735 HH22 ARG X 167      40.360  61.209  34.085  0.00  0.00            
ATOM   2736  C   ARG X 167      47.975  62.548  29.481  0.00  0.00            
ATOM   2737  O   ARG X 167      49.172  62.852  29.466  0.00  0.00            
ATOM   2738  N   ASN X 168      47.177  63.084  28.565  0.00  0.00            
ATOM   2739  HN  ASN X 168      46.289  62.633  28.520  0.00  0.00            
ATOM   2740  CA  ASN X 168      47.619  63.851  27.510  0.00  0.00            
ATOM   2741  HA  ASN X 168      48.345  64.483  27.999  0.00  0.00            
ATOM   2742  CB  ASN X 168      48.328  63.062  26.305  0.00  0.00            
ATOM   2743  HB1 ASN X 168      47.561  62.344  25.943  0.00  0.00            
ATOM   2744  HB2 ASN X 168      49.222  62.576  26.752  0.00  0.00            
ATOM   2745  CG  ASN X 168      48.876  63.886  25.187  0.00  0.00            
ATOM   2746  OD1 ASN X 168      48.843  63.593  23.981  0.00  0.00            
ATOM   2747  ND2 ASN X 168      49.591  65.012  25.564  0.00  0.00            
ATOM   2748 HD21 ASN X 168      49.905  65.622  24.837  0.00  0.00            
ATOM   2749 HD22 ASN X 168      49.863  65.185  26.511  0.00  0.00            
ATOM   2750  C   ASN X 168      46.415  64.695  27.099  0.00  0.00            
ATOM   2751  O   ASN X 168      45.306  64.142  27.233  0.00  0.00            
ATOM   2752  N   VAL X 169      46.612  65.921  26.688  0.00  0.00            
ATOM   2753  HN  VAL X 169      47.524  66.316  26.774  0.00  0.00            
ATOM   2754  CA  VAL X 169      45.572  66.752  26.031  0.00  0.00            
ATOM   2755  HA  VAL X 169      44.606  66.408  26.371  0.00  0.00            
ATOM   2756  CB  VAL X 169      45.690  68.209  26.480  0.00  0.00            
ATOM   2757  HB  VAL X 169      46.758  68.482  26.343  0.00  0.00            
ATOM   2758  CG1 VAL X 169      44.779  69.186  25.685  0.00  0.00            
ATOM   2759 HG11 VAL X 169      45.008  69.230  24.599  0.00  0.00            
ATOM   2760 HG12 VAL X 169      44.879  70.192  26.146  0.00  0.00            
ATOM   2761 HG13 VAL X 169      43.804  68.654  25.643  0.00  0.00            
ATOM   2762  CG2 VAL X 169      45.326  68.428  27.943  0.00  0.00            
ATOM   2763 HG21 VAL X 169      44.225  68.346  28.066  0.00  0.00            
ATOM   2764 HG22 VAL X 169      45.520  69.488  28.213  0.00  0.00            
ATOM   2765 HG23 VAL X 169      46.012  67.825  28.576  0.00  0.00            
ATOM   2766  C   VAL X 169      45.600  66.577  24.564  0.00  0.00            
ATOM   2767  O   VAL X 169      46.608  66.902  23.931  0.00  0.00            
ATOM   2768  N   PHE X 170      44.436  66.220  23.914  0.00  0.00            
ATOM   2769  HN  PHE X 170      43.607  66.040  24.439  0.00  0.00            
ATOM   2770  CA  PHE X 170      44.422  65.751  22.516  0.00  0.00            
ATOM   2771  HA  PHE X 170      45.409  65.616  22.101  0.00  0.00            
ATOM   2772  CB  PHE X 170      43.632  64.409  22.343  0.00  0.00            
ATOM   2773  HB1 PHE X 170      43.362  64.140  21.300  0.00  0.00            
ATOM   2774  HB2 PHE X 170      42.645  64.461  22.850  0.00  0.00            
ATOM   2775  CG  PHE X 170      44.287  63.089  22.811  0.00  0.00            
ATOM   2776  CD1 PHE X 170      45.623  62.953  23.102  0.00  0.00            
ATOM   2777  HD1 PHE X 170      46.246  63.830  23.197  0.00  0.00            
ATOM   2778  CE1 PHE X 170      46.159  61.634  23.205  0.00  0.00            
ATOM   2779  HE1 PHE X 170      47.195  61.392  23.395  0.00  0.00            
ATOM   2780  CZ  PHE X 170      45.315  60.515  23.145  0.00  0.00            
ATOM   2781  HZ  PHE X 170      45.701  59.511  23.243  0.00  0.00            
ATOM   2782  CD2 PHE X 170      43.448  61.998  22.797  0.00  0.00            
ATOM   2783  HD2 PHE X 170      42.389  62.060  22.593  0.00  0.00            
ATOM   2784  CE2 PHE X 170      43.986  60.710  22.921  0.00  0.00            
ATOM   2785  HE2 PHE X 170      43.323  59.859  22.878  0.00  0.00            
ATOM   2786  C   PHE X 170      43.829  66.796  21.582  0.00  0.00            
ATOM   2787  O   PHE X 170      42.686  67.237  21.655  0.00  0.00            
ATOM   2788  N   PHE X 171      44.614  67.255  20.529  0.00  0.00            
ATOM   2789  HN  PHE X 171      45.401  66.702  20.267  0.00  0.00            
ATOM   2790  CA  PHE X 171      44.231  68.420  19.729  0.00  0.00            
ATOM   2791  HA  PHE X 171      43.476  69.014  20.223  0.00  0.00            
ATOM   2792  CB  PHE X 171      45.381  69.395  19.445  0.00  0.00            
ATOM   2793  HB1 PHE X 171      45.181  70.285  18.811  0.00  0.00            
ATOM   2794  HB2 PHE X 171      46.264  68.951  18.937  0.00  0.00            
ATOM   2795  CG  PHE X 171      45.899  69.864  20.721  0.00  0.00            
ATOM   2796  CD1 PHE X 171      45.296  71.029  21.354  0.00  0.00            
ATOM   2797  HD1 PHE X 171      44.514  71.551  20.822  0.00  0.00            
ATOM   2798  CE1 PHE X 171      45.790  71.569  22.515  0.00  0.00            
ATOM   2799  HE1 PHE X 171      45.239  72.420  22.890  0.00  0.00            
ATOM   2800  CZ  PHE X 171      46.840  70.868  23.244  0.00  0.00            
ATOM   2801  HZ  PHE X 171      47.148  71.264  24.200  0.00  0.00            
ATOM   2802  CD2 PHE X 171      46.847  69.125  21.404  0.00  0.00            
ATOM   2803  HD2 PHE X 171      47.252  68.196  21.032  0.00  0.00            
ATOM   2804  CE2 PHE X 171      47.283  69.623  22.684  0.00  0.00            
ATOM   2805  HE2 PHE X 171      48.015  69.045  23.230  0.00  0.00            
ATOM   2806  C   PHE X 171      43.617  68.001  18.382  0.00  0.00            
ATOM   2807  O   PHE X 171      43.859  68.701  17.395  0.00  0.00            
ATOM   2808  N   ILE X 172      42.944  66.849  18.381  0.00  0.00            
ATOM   2809  HN  ILE X 172      42.879  66.223  19.154  0.00  0.00            
ATOM   2810  CA  ILE X 172      42.276  66.343  17.241  0.00  0.00            
ATOM   2811  HA  ILE X 172      43.026  66.128  16.495  0.00  0.00            
ATOM   2812  CB  ILE X 172      41.652  64.978  17.641  0.00  0.00            
ATOM   2813  HB  ILE X 172      40.869  65.101  18.419  0.00  0.00            
ATOM   2814  CG2 ILE X 172      41.137  64.435  16.235  0.00  0.00            
ATOM   2815 HG21 ILE X 172      41.949  64.466  15.477  0.00  0.00            
ATOM   2816 HG22 ILE X 172      40.296  65.103  15.950  0.00  0.00            
ATOM   2817 HG23 ILE X 172      40.682  63.422  16.195  0.00  0.00            
ATOM   2818  CG1 ILE X 172      42.701  64.028  18.241  0.00  0.00            
ATOM   2819 HG11 ILE X 172      42.306  62.989  18.255  0.00  0.00            
ATOM   2820 HG12 ILE X 172      42.533  64.246  19.317  0.00  0.00            
ATOM   2821  CD  ILE X 172      44.165  64.144  17.899  0.00  0.00            
ATOM   2822  HD1 ILE X 172      44.191  64.200  16.790  0.00  0.00            
ATOM   2823  HD2 ILE X 172      44.741  63.220  18.117  0.00  0.00            
ATOM   2824  HD3 ILE X 172      44.694  65.058  18.245  0.00  0.00            
ATOM   2825  C   ILE X 172      41.220  67.262  16.591  0.00  0.00            
ATOM   2826  O   ILE X 172      40.070  67.611  16.977  0.00  0.00            
ATOM   2827  N   GLU X 173      41.551  67.612  15.378  0.00  0.00            
ATOM   2828  HN  GLU X 173      42.389  67.325  14.922  0.00  0.00            
ATOM   2829  CA  GLU X 173      40.953  68.657  14.507  0.00  0.00            
ATOM   2830  HA  GLU X 173      40.963  69.602  15.029  0.00  0.00            
ATOM   2831  CB  GLU X 173      41.833  68.823  13.221  0.00  0.00            
ATOM   2832  HB1 GLU X 173      41.313  69.395  12.422  0.00  0.00            
ATOM   2833  HB2 GLU X 173      42.004  67.878  12.662  0.00  0.00            
ATOM   2834  CG  GLU X 173      43.204  69.534  13.379  0.00  0.00            
ATOM   2835  HG1 GLU X 173      43.704  69.139  14.289  0.00  0.00            
ATOM   2836  HG2 GLU X 173      43.069  70.633  13.470  0.00  0.00            
ATOM   2837  CD  GLU X 173      44.160  69.329  12.179  0.00  0.00            
ATOM   2838  OE1 GLU X 173      45.010  68.417  12.346  0.00  0.00            
ATOM   2839  OE2 GLU X 173      44.192  70.125  11.214  0.00  0.00            
ATOM   2840  C   GLU X 173      39.506  68.488  14.113  0.00  0.00            
ATOM   2841  O   GLU X 173      38.650  69.394  14.032  0.00  0.00            
ATOM   2842  N   ASN X 174      39.195  67.198  13.823  0.00  0.00            
ATOM   2843  HN  ASN X 174      39.966  66.568  13.888  0.00  0.00            
ATOM   2844  CA  ASN X 174      37.929  66.760  13.446  0.00  0.00            
ATOM   2845  HA  ASN X 174      37.302  67.589  13.738  0.00  0.00            
ATOM   2846  CB  ASN X 174      37.833  66.340  11.899  0.00  0.00            
ATOM   2847  HB1 ASN X 174      36.804  66.135  11.532  0.00  0.00            
ATOM   2848  HB2 ASN X 174      38.558  65.502  11.827  0.00  0.00            
ATOM   2849  CG  ASN X 174      38.223  67.485  11.049  0.00  0.00            
ATOM   2850  OD1 ASN X 174      37.328  68.194  10.571  0.00  0.00            
ATOM   2851  ND2 ASN X 174      39.473  67.601  10.679  0.00  0.00            
ATOM   2852 HD21 ASN X 174      40.112  66.974  11.125  0.00  0.00            
ATOM   2853 HD22 ASN X 174      39.705  68.292   9.994  0.00  0.00            
ATOM   2854  C   ASN X 174      37.461  65.603  14.255  0.00  0.00            
ATOM   2855  O   ASN X 174      37.894  64.460  14.065  0.00  0.00            
ATOM   2856  N   THR X 175      36.645  65.979  15.301  0.00  0.00            
ATOM   2857  HN  THR X 175      36.505  66.949  15.487  0.00  0.00            
ATOM   2858  CA  THR X 175      36.107  65.113  16.321  0.00  0.00            
ATOM   2859  HA  THR X 175      35.302  65.666  16.783  0.00  0.00            
ATOM   2860  CB  THR X 175      35.356  63.907  15.637  0.00  0.00            
ATOM   2861  HB  THR X 175      36.106  63.267  15.126  0.00  0.00            
ATOM   2862  OG1 THR X 175      34.420  64.393  14.740  0.00  0.00            
ATOM   2863  HG1 THR X 175      33.892  65.045  15.207  0.00  0.00            
ATOM   2864  CG2 THR X 175      34.628  63.206  16.715  0.00  0.00            
ATOM   2865 HG21 THR X 175      35.349  62.718  17.405  0.00  0.00            
ATOM   2866 HG22 THR X 175      34.019  62.462  16.158  0.00  0.00            
ATOM   2867 HG23 THR X 175      33.950  63.832  17.333  0.00  0.00            
ATOM   2868  C   THR X 175      37.051  64.709  17.484  0.00  0.00            
ATOM   2869  O   THR X 175      38.025  63.894  17.338  0.00  0.00            
ATOM   2870  N   ASN X 176      36.821  65.420  18.646  0.00  0.00            
ATOM   2871  HN  ASN X 176      36.046  66.047  18.667  0.00  0.00            
ATOM   2872  CA  ASN X 176      37.609  65.302  19.829  0.00  0.00            
ATOM   2873  HA  ASN X 176      36.904  65.453  20.633  0.00  0.00            
ATOM   2874  CB  ASN X 176      38.120  63.918  20.196  0.00  0.00            
ATOM   2875  HB1 ASN X 176      38.627  64.050  21.176  0.00  0.00            
ATOM   2876  HB2 ASN X 176      38.825  63.534  19.429  0.00  0.00            
ATOM   2877  CG  ASN X 176      37.004  62.831  20.388  0.00  0.00            
ATOM   2878  OD1 ASN X 176      35.825  63.076  20.140  0.00  0.00            
ATOM   2879  ND2 ASN X 176      37.412  61.590  20.734  0.00  0.00            
ATOM   2880 HD21 ASN X 176      36.729  60.862  20.800  0.00  0.00            
ATOM   2881 HD22 ASN X 176      38.401  61.507  20.615  0.00  0.00            
ATOM   2882  C   ASN X 176      38.746  66.303  20.081  0.00  0.00            
ATOM   2883  O   ASN X 176      39.873  66.097  20.641  0.00  0.00            
ATOM   2884  N   ILE X 177      38.427  67.511  19.702  0.00  0.00            
ATOM   2885  HN  ILE X 177      37.538  67.635  19.268  0.00  0.00            
ATOM   2886  CA  ILE X 177      39.202  68.658  20.058  0.00  0.00            
ATOM   2887  HA  ILE X 177      40.229  68.458  19.789  0.00  0.00            
ATOM   2888  CB  ILE X 177      38.683  69.832  19.167  0.00  0.00            
ATOM   2889  HB  ILE X 177      38.624  69.473  18.118  0.00  0.00            
ATOM   2890  CG2 ILE X 177      37.289  70.420  19.457  0.00  0.00            
ATOM   2891 HG21 ILE X 177      37.144  71.147  18.630  0.00  0.00            
ATOM   2892 HG22 ILE X 177      37.101  70.924  20.429  0.00  0.00            
ATOM   2893 HG23 ILE X 177      36.526  69.613  19.407  0.00  0.00            
ATOM   2894  CG1 ILE X 177      39.604  71.065  19.230  0.00  0.00            
ATOM   2895 HG11 ILE X 177      39.677  71.365  20.298  0.00  0.00            
ATOM   2896 HG12 ILE X 177      39.378  72.021  18.710  0.00  0.00            
ATOM   2897  CD  ILE X 177      41.046  70.746  18.677  0.00  0.00            
ATOM   2898  HD1 ILE X 177      41.554  71.708  18.450  0.00  0.00            
ATOM   2899  HD2 ILE X 177      40.963  70.296  17.665  0.00  0.00            
ATOM   2900  HD3 ILE X 177      41.702  70.041  19.232  0.00  0.00            
ATOM   2901  C   ILE X 177      39.366  69.025  21.587  0.00  0.00            
ATOM   2902  O   ILE X 177      38.430  69.555  22.299  0.00  0.00            
ATOM   2903  N   THR X 178      40.545  68.714  22.152  0.00  0.00            
ATOM   2904  HN  THR X 178      41.155  68.156  21.593  0.00  0.00            
ATOM   2905  CA  THR X 178      41.079  69.045  23.490  0.00  0.00            
ATOM   2906  HA  THR X 178      42.103  68.705  23.436  0.00  0.00            
ATOM   2907  CB  THR X 178      41.073  70.485  23.840  0.00  0.00            
ATOM   2908  HB  THR X 178      41.502  70.580  24.860  0.00  0.00            
ATOM   2909  OG1 THR X 178      39.797  71.147  23.976  0.00  0.00            
ATOM   2910  HG1 THR X 178      39.138  70.750  23.401  0.00  0.00            
ATOM   2911  CG2 THR X 178      42.010  71.225  22.841  0.00  0.00            
ATOM   2912 HG21 THR X 178      42.695  70.510  22.337  0.00  0.00            
ATOM   2913 HG22 THR X 178      42.700  71.831  23.467  0.00  0.00            
ATOM   2914 HG23 THR X 178      41.502  71.871  22.093  0.00  0.00            
ATOM   2915  C   THR X 178      40.638  68.188  24.663  0.00  0.00            
ATOM   2916  O   THR X 178      40.408  68.650  25.826  0.00  0.00            
ATOM   2917  N   VAL X 179      40.549  66.877  24.361  0.00  0.00            
ATOM   2918  HN  VAL X 179      40.915  66.541  23.497  0.00  0.00            
ATOM   2919  CA  VAL X 179      40.128  65.910  25.377  0.00  0.00            
ATOM   2920  HA  VAL X 179      39.458  66.509  25.976  0.00  0.00            
ATOM   2921  CB  VAL X 179      39.353  64.695  24.790  0.00  0.00            
ATOM   2922  HB  VAL X 179      39.158  63.998  25.633  0.00  0.00            
ATOM   2923  CG1 VAL X 179      38.092  65.180  24.063  0.00  0.00            
ATOM   2924 HG11 VAL X 179      37.581  64.372  23.497  0.00  0.00            
ATOM   2925 HG12 VAL X 179      38.342  66.014  23.372  0.00  0.00            
ATOM   2926 HG13 VAL X 179      37.337  65.632  24.741  0.00  0.00            
ATOM   2927  CG2 VAL X 179      40.232  63.925  23.806  0.00  0.00            
ATOM   2928 HG21 VAL X 179      40.142  64.457  22.835  0.00  0.00            
ATOM   2929 HG22 VAL X 179      39.809  62.902  23.718  0.00  0.00            
ATOM   2930 HG23 VAL X 179      41.225  63.731  24.263  0.00  0.00            
ATOM   2931  C   VAL X 179      41.286  65.543  26.328  0.00  0.00            
ATOM   2932  O   VAL X 179      42.319  65.133  25.791  0.00  0.00            
ATOM   2933  N   CYS X 180      41.163  65.808  27.624  0.00  0.00            
ATOM   2934  HN  CYS X 180      40.213  65.928  27.899  0.00  0.00            
ATOM   2935  CA  CYS X 180      42.200  65.667  28.616  0.00  0.00            
ATOM   2936  HA  CYS X 180      43.127  65.903  28.114  0.00  0.00            
ATOM   2937  CB  CYS X 180      41.960  66.551  29.897  0.00  0.00            
ATOM   2938  HB1 CYS X 180      41.010  66.285  30.408  0.00  0.00            
ATOM   2939  HB2 CYS X 180      42.055  67.648  29.750  0.00  0.00            
ATOM   2940  SG  CYS X 180      43.143  66.304  31.325  0.00  0.00            
ATOM   2941  C   CYS X 180      42.080  64.196  29.132  0.00  0.00            
ATOM   2942  O   CYS X 180      41.194  63.869  29.892  0.00  0.00            
ATOM   2943  N   ALA X 181      42.910  63.263  28.631  0.00  0.00            
ATOM   2944  HN  ALA X 181      43.662  63.652  28.106  0.00  0.00            
ATOM   2945  CA  ALA X 181      42.570  61.880  28.533  0.00  0.00            
ATOM   2946  HA  ALA X 181      42.069  61.512  29.416  0.00  0.00            
ATOM   2947  CB  ALA X 181      41.795  61.607  27.150  0.00  0.00            
ATOM   2948  HB1 ALA X 181      42.536  61.792  26.343  0.00  0.00            
ATOM   2949  HB2 ALA X 181      41.007  62.381  27.027  0.00  0.00            
ATOM   2950  HB3 ALA X 181      41.431  60.577  26.949  0.00  0.00            
ATOM   2951  C   ALA X 181      43.729  60.937  28.487  0.00  0.00            
ATOM   2952  O   ALA X 181      44.832  61.398  28.625  0.00  0.00            
ATOM   2953  N   PHE X 182      43.489  59.562  28.474  0.00  0.00            
ATOM   2954  HN  PHE X 182      42.566  59.186  28.454  0.00  0.00            
ATOM   2955  CA  PHE X 182      44.408  58.504  28.424  0.00  0.00            
ATOM   2956  HA  PHE X 182      45.180  58.829  29.105  0.00  0.00            
ATOM   2957  CB  PHE X 182      43.797  57.156  29.002  0.00  0.00            
ATOM   2958  HB1 PHE X 182      42.938  56.848  28.368  0.00  0.00            
ATOM   2959  HB2 PHE X 182      43.440  57.296  30.045  0.00  0.00            
ATOM   2960  CG  PHE X 182      44.688  55.935  29.080  0.00  0.00            
ATOM   2961  CD1 PHE X 182      45.361  55.605  30.267  0.00  0.00            
ATOM   2962  HD1 PHE X 182      45.312  56.136  31.206  0.00  0.00            
ATOM   2963  CE1 PHE X 182      46.259  54.504  30.200  0.00  0.00            
ATOM   2964  HE1 PHE X 182      46.826  54.222  31.075  0.00  0.00            
ATOM   2965  CZ  PHE X 182      46.509  53.829  29.038  0.00  0.00            
ATOM   2966  HZ  PHE X 182      47.273  53.067  28.999  0.00  0.00            
ATOM   2967  CD2 PHE X 182      44.912  55.215  27.851  0.00  0.00            
ATOM   2968  HD2 PHE X 182      44.438  55.441  26.907  0.00  0.00            
ATOM   2969  CE2 PHE X 182      45.901  54.242  27.825  0.00  0.00            
ATOM   2970  HE2 PHE X 182      46.139  53.653  26.952  0.00  0.00            
ATOM   2971  C   PHE X 182      45.200  58.350  27.168  0.00  0.00            
ATOM   2972  O   PHE X 182      44.640  58.183  26.109  0.00  0.00            
ATOM   2973  N   HSD X 183      46.490  58.293  27.320  0.00  0.00            
ATOM   2974  HN  HSD X 183      46.922  58.322  28.218  0.00  0.00            
ATOM   2975  CA  HSD X 183      47.302  58.186  26.130  0.00  0.00            
ATOM   2976  HA  HSD X 183      46.683  57.784  25.342  0.00  0.00            
ATOM   2977  CB  HSD X 183      47.815  59.569  25.675  0.00  0.00            
ATOM   2978  HB1 HSD X 183      48.277  59.978  26.599  0.00  0.00            
ATOM   2979  HB2 HSD X 183      47.079  60.366  25.434  0.00  0.00            
ATOM   2980  ND1 HSD X 183      50.158  59.924  24.805  0.00  0.00            
ATOM   2981  HD1 HSD X 183      50.638  59.933  25.682  0.00  0.00            
ATOM   2982  CG  HSD X 183      48.885  59.560  24.570  0.00  0.00            
ATOM   2983  CE1 HSD X 183      50.887  59.737  23.693  0.00  0.00            
ATOM   2984  HE1 HSD X 183      51.964  59.899  23.650  0.00  0.00            
ATOM   2985  NE2 HSD X 183      50.111  59.287  22.700  0.00  0.00            
ATOM   2986  CD2 HSD X 183      48.862  59.159  23.265  0.00  0.00            
ATOM   2987  HD2 HSD X 183      48.171  58.504  22.748  0.00  0.00            
ATOM   2988  C   HSD X 183      48.548  57.244  26.281  0.00  0.00            
ATOM   2989  O   HSD X 183      49.559  57.518  26.954  0.00  0.00            
ATOM   2990  N   TYR X 184      48.496  56.070  25.585  0.00  0.00            
ATOM   2991  HN  TYR X 184      47.634  55.884  25.120  0.00  0.00            
ATOM   2992  CA  TYR X 184      49.537  55.041  25.372  0.00  0.00            
ATOM   2993  HA  TYR X 184      50.469  55.407  25.778  0.00  0.00            
ATOM   2994  CB  TYR X 184      49.177  53.784  26.101  0.00  0.00            
ATOM   2995  HB1 TYR X 184      48.299  53.214  25.730  0.00  0.00            
ATOM   2996  HB2 TYR X 184      48.854  54.011  27.140  0.00  0.00            
ATOM   2997  CG  TYR X 184      50.390  52.952  26.294  0.00  0.00            
ATOM   2998  CD1 TYR X 184      51.313  53.247  27.271  0.00  0.00            
ATOM   2999  HD1 TYR X 184      51.189  54.095  27.928  0.00  0.00            
ATOM   3000  CE1 TYR X 184      52.338  52.391  27.579  0.00  0.00            
ATOM   3001  HE1 TYR X 184      52.973  52.676  28.405  0.00  0.00            
ATOM   3002  CZ  TYR X 184      52.594  51.182  26.852  0.00  0.00            
ATOM   3003  OH  TYR X 184      53.790  50.422  27.222  0.00  0.00            
ATOM   3004  HH  TYR X 184      53.818  49.654  26.647  0.00  0.00            
ATOM   3005  CD2 TYR X 184      50.663  51.717  25.498  0.00  0.00            
ATOM   3006  HD2 TYR X 184      49.979  51.394  24.728  0.00  0.00            
ATOM   3007  CE2 TYR X 184      51.766  50.918  25.773  0.00  0.00            
ATOM   3008  HE2 TYR X 184      52.104  50.080  25.181  0.00  0.00            
ATOM   3009  C   TYR X 184      49.803  54.935  23.902  0.00  0.00            
ATOM   3010  O   TYR X 184      48.910  54.608  23.125  0.00  0.00            
ATOM   3011  N   GLU X 185      51.132  55.206  23.602  0.00  0.00            
ATOM   3012  HN  GLU X 185      51.699  55.433  24.390  0.00  0.00            
ATOM   3013  CA  GLU X 185      51.738  55.142  22.277  0.00  0.00            
ATOM   3014  HA  GLU X 185      51.004  54.846  21.543  0.00  0.00            
ATOM   3015  CB  GLU X 185      52.081  56.530  21.885  0.00  0.00            
ATOM   3016  HB1 GLU X 185      52.457  57.041  22.797  0.00  0.00            
ATOM   3017  HB2 GLU X 185      51.090  56.990  21.683  0.00  0.00            
ATOM   3018  CG  GLU X 185      53.070  56.686  20.682  0.00  0.00            
ATOM   3019  HG1 GLU X 185      52.501  56.181  19.873  0.00  0.00            
ATOM   3020  HG2 GLU X 185      54.069  56.300  20.980  0.00  0.00            
ATOM   3021  CD  GLU X 185      53.260  58.169  20.356  0.00  0.00            
ATOM   3022  OE1 GLU X 185      52.508  58.795  19.544  0.00  0.00            
ATOM   3023  OE2 GLU X 185      54.262  58.787  20.837  0.00  0.00            
ATOM   3024  C   GLU X 185      52.871  54.178  22.263  0.00  0.00            
ATOM   3025  O   GLU X 185      53.152  53.532  21.257  0.00  0.00            
ATOM   3026  N   SER X 186      53.586  53.947  23.395  0.00  0.00            
ATOM   3027  HN  SER X 186      53.317  54.498  24.181  0.00  0.00            
ATOM   3028  CA  SER X 186      54.547  52.883  23.554  0.00  0.00            
ATOM   3029  HA  SER X 186      55.407  53.105  22.940  0.00  0.00            
ATOM   3030  CB  SER X 186      55.140  52.859  24.970  0.00  0.00            
ATOM   3031  HB1 SER X 186      54.352  53.115  25.710  0.00  0.00            
ATOM   3032  HB2 SER X 186      55.746  53.790  24.955  0.00  0.00            
ATOM   3033  OG  SER X 186      56.022  51.793  25.275  0.00  0.00            
ATOM   3034  HG1 SER X 186      55.483  51.141  25.728  0.00  0.00            
ATOM   3035  C   SER X 186      54.045  51.465  23.201  0.00  0.00            
ATOM   3036  O   SER X 186      52.848  51.245  23.025  0.00  0.00            
ATOM   3037  N   GLN X 187      54.975  50.547  22.844  0.00  0.00            
ATOM   3038  HN  GLN X 187      55.930  50.803  22.970  0.00  0.00            
ATOM   3039  CA  GLN X 187      54.634  49.124  22.684  0.00  0.00            
ATOM   3040  HA  GLN X 187      53.803  49.107  21.994  0.00  0.00            
ATOM   3041  CB  GLN X 187      55.763  48.294  22.038  0.00  0.00            
ATOM   3042  HB1 GLN X 187      55.501  47.215  22.018  0.00  0.00            
ATOM   3043  HB2 GLN X 187      56.662  48.280  22.691  0.00  0.00            
ATOM   3044  CG  GLN X 187      56.057  48.682  20.566  0.00  0.00            
ATOM   3045  HG1 GLN X 187      56.943  48.129  20.186  0.00  0.00            
ATOM   3046  HG2 GLN X 187      56.229  49.779  20.581  0.00  0.00            
ATOM   3047  CD  GLN X 187      54.826  48.301  19.787  0.00  0.00            
ATOM   3048  OE1 GLN X 187      54.161  47.268  19.966  0.00  0.00            
ATOM   3049  NE2 GLN X 187      54.326  49.257  18.971  0.00  0.00            
ATOM   3050 HE21 GLN X 187      53.588  49.026  18.338  0.00  0.00            
ATOM   3051 HE22 GLN X 187      54.768  50.154  18.971  0.00  0.00            
ATOM   3052  C   GLN X 187      54.268  48.285  23.933  0.00  0.00            
ATOM   3053  O   GLN X 187      54.714  48.554  25.036  0.00  0.00            
ATOM   3054  N   ASN X 188      53.368  47.241  23.740  0.00  0.00            
ATOM   3055  HN  ASN X 188      52.927  47.051  22.867  0.00  0.00            
ATOM   3056  CA  ASN X 188      52.788  46.331  24.779  0.00  0.00            
ATOM   3057  HA  ASN X 188      52.232  45.645  24.157  0.00  0.00            
ATOM   3058  CB  ASN X 188      53.855  45.620  25.598  0.00  0.00            
ATOM   3059  HB1 ASN X 188      54.255  46.357  26.327  0.00  0.00            
ATOM   3060  HB2 ASN X 188      54.580  45.233  24.850  0.00  0.00            
ATOM   3061  CG  ASN X 188      53.334  44.357  26.281  0.00  0.00            
ATOM   3062  OD1 ASN X 188      52.257  43.900  25.827  0.00  0.00            
ATOM   3063  ND2 ASN X 188      53.873  43.871  27.358  0.00  0.00            
ATOM   3064 HD21 ASN X 188      54.751  44.138  27.757  0.00  0.00            
ATOM   3065 HD22 ASN X 188      53.468  43.126  27.888  0.00  0.00            
ATOM   3066  C   ASN X 188      51.696  46.881  25.602  0.00  0.00            
ATOM   3067  O   ASN X 188      51.916  47.333  26.758  0.00  0.00            
ATOM   3068  N   SER X 189      50.420  46.715  25.116  0.00  0.00            
ATOM   3069  HN  SER X 189      50.256  46.119  24.334  0.00  0.00            
ATOM   3070  CA  SER X 189      49.244  47.311  25.800  0.00  0.00            
ATOM   3071  HA  SER X 189      49.217  48.389  25.874  0.00  0.00            
ATOM   3072  CB  SER X 189      48.032  47.027  24.948  0.00  0.00            
ATOM   3073  HB1 SER X 189      47.054  47.332  25.378  0.00  0.00            
ATOM   3074  HB2 SER X 189      47.938  45.967  24.627  0.00  0.00            
ATOM   3075  OG  SER X 189      48.136  47.758  23.712  0.00  0.00            
ATOM   3076  HG1 SER X 189      47.358  47.554  23.188  0.00  0.00            
ATOM   3077  C   SER X 189      49.000  46.626  27.106  0.00  0.00            
ATOM   3078  O   SER X 189      48.165  47.023  27.950  0.00  0.00            
ATOM   3079  N   THR X 190      49.553  45.384  27.364  0.00  0.00            
ATOM   3080  HN  THR X 190      50.025  44.792  26.715  0.00  0.00            
ATOM   3081  CA  THR X 190      49.425  44.769  28.686  0.00  0.00            
ATOM   3082  HA  THR X 190      48.371  44.762  28.922  0.00  0.00            
ATOM   3083  CB  THR X 190      49.880  43.373  28.585  0.00  0.00            
ATOM   3084  HB  THR X 190      50.974  43.205  28.485  0.00  0.00            
ATOM   3085  OG1 THR X 190      49.452  42.882  27.379  0.00  0.00            
ATOM   3086  HG1 THR X 190      50.205  42.390  27.045  0.00  0.00            
ATOM   3087  CG2 THR X 190      49.329  42.510  29.734  0.00  0.00            
ATOM   3088 HG21 THR X 190      48.409  41.974  29.415  0.00  0.00            
ATOM   3089 HG22 THR X 190      49.217  43.026  30.711  0.00  0.00            
ATOM   3090 HG23 THR X 190      50.059  41.673  29.754  0.00  0.00            
ATOM   3091  C   THR X 190      50.119  45.491  29.790  0.00  0.00            
ATOM   3092  O   THR X 190      49.836  45.276  30.943  0.00  0.00            
ATOM   3093  N   LEU X 191      51.117  46.280  29.409  0.00  0.00            
ATOM   3094  HN  LEU X 191      51.285  46.507  28.453  0.00  0.00            
ATOM   3095  CA  LEU X 191      51.900  47.119  30.370  0.00  0.00            
ATOM   3096  HA  LEU X 191      52.340  46.464  31.108  0.00  0.00            
ATOM   3097  CB  LEU X 191      53.087  47.809  29.661  0.00  0.00            
ATOM   3098  HB1 LEU X 191      52.798  48.535  28.872  0.00  0.00            
ATOM   3099  HB2 LEU X 191      53.500  46.989  29.034  0.00  0.00            
ATOM   3100  CG  LEU X 191      54.283  48.249  30.572  0.00  0.00            
ATOM   3101  HG  LEU X 191      54.252  47.703  31.539  0.00  0.00            
ATOM   3102  CD1 LEU X 191      55.713  47.900  29.919  0.00  0.00            
ATOM   3103 HD11 LEU X 191      56.486  48.291  30.615  0.00  0.00            
ATOM   3104 HD12 LEU X 191      55.887  48.415  28.950  0.00  0.00            
ATOM   3105 HD13 LEU X 191      55.742  46.797  29.794  0.00  0.00            
ATOM   3106  CD2 LEU X 191      54.272  49.811  30.862  0.00  0.00            
ATOM   3107 HD21 LEU X 191      54.395  50.425  29.945  0.00  0.00            
ATOM   3108 HD22 LEU X 191      55.083  50.074  31.575  0.00  0.00            
ATOM   3109 HD23 LEU X 191      53.316  50.113  31.341  0.00  0.00            
ATOM   3110  C   LEU X 191      51.126  48.150  31.133  0.00  0.00            
ATOM   3111  O   LEU X 191      51.292  48.180  32.327  0.00  0.00            
ATOM   3112  N   PRO X 192      50.181  48.911  30.574  0.00  0.00            
ATOM   3113  CD  PRO X 192      50.172  49.421  29.139  0.00  0.00            
ATOM   3114  HD1 PRO X 192      50.185  48.526  28.481  0.00  0.00            
ATOM   3115  HD2 PRO X 192      51.064  50.048  28.923  0.00  0.00            
ATOM   3116  CA  PRO X 192      49.497  49.863  31.423  0.00  0.00            
ATOM   3117  HA  PRO X 192      50.153  50.287  32.169  0.00  0.00            
ATOM   3118  CB  PRO X 192      48.958  50.911  30.471  0.00  0.00            
ATOM   3119  HB1 PRO X 192      49.677  51.751  30.583  0.00  0.00            
ATOM   3120  HB2 PRO X 192      47.984  51.308  30.830  0.00  0.00            
ATOM   3121  CG  PRO X 192      48.844  50.279  29.096  0.00  0.00            
ATOM   3122  HG1 PRO X 192      47.968  49.597  29.046  0.00  0.00            
ATOM   3123  HG2 PRO X 192      48.946  51.026  28.280  0.00  0.00            
ATOM   3124  C   PRO X 192      48.407  49.169  32.143  0.00  0.00            
ATOM   3125  O   PRO X 192      48.119  49.617  33.242  0.00  0.00            
ATOM   3126  N   ILE X 193      47.790  48.111  31.459  0.00  0.00            
ATOM   3127  HN  ILE X 193      48.047  47.813  30.543  0.00  0.00            
ATOM   3128  CA  ILE X 193      46.833  47.295  32.162  0.00  0.00            
ATOM   3129  HA  ILE X 193      46.103  48.006  32.520  0.00  0.00            
ATOM   3130  CB  ILE X 193      46.226  46.305  31.296  0.00  0.00            
ATOM   3131  HB  ILE X 193      47.021  45.771  30.733  0.00  0.00            
ATOM   3132  CG2 ILE X 193      45.366  45.259  31.971  0.00  0.00            
ATOM   3133 HG21 ILE X 193      44.677  44.739  31.271  0.00  0.00            
ATOM   3134 HG22 ILE X 193      44.656  45.591  32.760  0.00  0.00            
ATOM   3135 HG23 ILE X 193      46.033  44.510  32.449  0.00  0.00            
ATOM   3136  CG1 ILE X 193      45.307  47.170  30.369  0.00  0.00            
ATOM   3137 HG11 ILE X 193      45.628  48.217  30.177  0.00  0.00            
ATOM   3138 HG12 ILE X 193      44.398  47.242  31.003  0.00  0.00            
ATOM   3139  CD  ILE X 193      44.962  46.441  29.042  0.00  0.00            
ATOM   3140  HD1 ILE X 193      44.177  47.064  28.561  0.00  0.00            
ATOM   3141  HD2 ILE X 193      44.456  45.459  29.159  0.00  0.00            
ATOM   3142  HD3 ILE X 193      45.904  46.541  28.461  0.00  0.00            
ATOM   3143  C   ILE X 193      47.370  46.611  33.366  0.00  0.00            
ATOM   3144  O   ILE X 193      46.805  46.658  34.439  0.00  0.00            
ATOM   3145  N   GLY X 194      48.545  45.864  33.184  0.00  0.00            
ATOM   3146  HN  GLY X 194      49.012  45.840  32.304  0.00  0.00            
ATOM   3147  CA  GLY X 194      49.135  45.138  34.315  0.00  0.00            
ATOM   3148  HA1 GLY X 194      49.930  44.492  33.974  0.00  0.00            
ATOM   3149  HA2 GLY X 194      48.281  44.587  34.680  0.00  0.00            
ATOM   3150  C   GLY X 194      49.772  46.032  35.341  0.00  0.00            
ATOM   3151  O   GLY X 194      49.812  45.691  36.540  0.00  0.00            
ATOM   3152  N   LEU X 195      50.312  47.240  35.002  0.00  0.00            
ATOM   3153  HN  LEU X 195      50.448  47.488  34.046  0.00  0.00            
ATOM   3154  CA  LEU X 195      50.817  48.174  35.952  0.00  0.00            
ATOM   3155  HA  LEU X 195      51.470  47.673  36.652  0.00  0.00            
ATOM   3156  CB  LEU X 195      51.711  49.304  35.279  0.00  0.00            
ATOM   3157  HB1 LEU X 195      51.132  49.783  34.461  0.00  0.00            
ATOM   3158  HB2 LEU X 195      52.611  48.774  34.901  0.00  0.00            
ATOM   3159  CG  LEU X 195      52.248  50.287  36.374  0.00  0.00            
ATOM   3160  HG  LEU X 195      52.214  49.827  37.384  0.00  0.00            
ATOM   3161  CD1 LEU X 195      53.703  50.630  36.085  0.00  0.00            
ATOM   3162 HD11 LEU X 195      54.408  49.788  36.253  0.00  0.00            
ATOM   3163 HD12 LEU X 195      54.066  51.460  36.727  0.00  0.00            
ATOM   3164 HD13 LEU X 195      53.863  50.978  35.042  0.00  0.00            
ATOM   3165  CD2 LEU X 195      51.343  51.494  36.511  0.00  0.00            
ATOM   3166 HD21 LEU X 195      51.346  52.014  35.529  0.00  0.00            
ATOM   3167 HD22 LEU X 195      51.852  52.262  37.131  0.00  0.00            
ATOM   3168 HD23 LEU X 195      50.303  51.340  36.872  0.00  0.00            
ATOM   3169  C   LEU X 195      49.682  48.740  36.801  0.00  0.00            
ATOM   3170  O   LEU X 195      49.757  48.829  37.991  0.00  0.00            
ATOM   3171  N   GLY X 196      48.580  49.013  36.059  0.00  0.00            
ATOM   3172  HN  GLY X 196      48.515  48.952  35.066  0.00  0.00            
ATOM   3173  CA  GLY X 196      47.353  49.573  36.647  0.00  0.00            
ATOM   3174  HA1 GLY X 196      46.664  49.735  35.831  0.00  0.00            
ATOM   3175  HA2 GLY X 196      47.683  50.338  37.334  0.00  0.00            
ATOM   3176  C   GLY X 196      46.714  48.625  37.568  0.00  0.00            
ATOM   3177  O   GLY X 196      46.441  49.020  38.705  0.00  0.00            
ATOM   3178  N   LEU X 197      46.606  47.328  37.150  0.00  0.00            
ATOM   3179  HN  LEU X 197      46.764  47.087  36.195  0.00  0.00            
ATOM   3180  CA  LEU X 197      46.130  46.277  38.075  0.00  0.00            
ATOM   3181  HA  LEU X 197      45.163  46.546  38.474  0.00  0.00            
ATOM   3182  CB  LEU X 197      45.885  44.918  37.361  0.00  0.00            
ATOM   3183  HB1 LEU X 197      45.932  44.041  38.042  0.00  0.00            
ATOM   3184  HB2 LEU X 197      46.720  44.715  36.657  0.00  0.00            
ATOM   3185  CG  LEU X 197      44.603  44.869  36.424  0.00  0.00            
ATOM   3186  HG  LEU X 197      44.554  45.827  35.862  0.00  0.00            
ATOM   3187  CD1 LEU X 197      44.692  43.724  35.436  0.00  0.00            
ATOM   3188 HD11 LEU X 197      45.683  43.917  34.974  0.00  0.00            
ATOM   3189 HD12 LEU X 197      43.806  43.728  34.765  0.00  0.00            
ATOM   3190 HD13 LEU X 197      44.752  42.779  36.017  0.00  0.00            
ATOM   3191  CD2 LEU X 197      43.231  44.672  37.190  0.00  0.00            
ATOM   3192 HD21 LEU X 197      42.364  44.630  36.496  0.00  0.00            
ATOM   3193 HD22 LEU X 197      43.048  45.481  37.930  0.00  0.00            
ATOM   3194 HD23 LEU X 197      43.193  43.670  37.669  0.00  0.00            
ATOM   3195  C   LEU X 197      46.982  46.115  39.297  0.00  0.00            
ATOM   3196  O   LEU X 197      46.439  46.110  40.406  0.00  0.00            
ATOM   3197  N   THR X 198      48.306  46.070  39.223  0.00  0.00            
ATOM   3198  HN  THR X 198      48.673  46.329  38.333  0.00  0.00            
ATOM   3199  CA  THR X 198      49.173  45.895  40.345  0.00  0.00            
ATOM   3200  HA  THR X 198      48.849  45.034  40.912  0.00  0.00            
ATOM   3201  CB  THR X 198      50.659  45.717  39.855  0.00  0.00            
ATOM   3202  HB  THR X 198      51.096  46.701  39.580  0.00  0.00            
ATOM   3203  OG1 THR X 198      50.768  44.706  38.849  0.00  0.00            
ATOM   3204  HG1 THR X 198      50.377  45.103  38.068  0.00  0.00            
ATOM   3205  CG2 THR X 198      51.456  45.155  41.085  0.00  0.00            
ATOM   3206 HG21 THR X 198      51.515  45.890  41.916  0.00  0.00            
ATOM   3207 HG22 THR X 198      52.497  44.846  40.852  0.00  0.00            
ATOM   3208 HG23 THR X 198      50.936  44.276  41.524  0.00  0.00            
ATOM   3209  C   THR X 198      49.121  47.036  41.282  0.00  0.00            
ATOM   3210  O   THR X 198      49.112  46.885  42.480  0.00  0.00            
ATOM   3211  N   LYS X 199      49.069  48.263  40.749  0.00  0.00            
ATOM   3212  HN  LYS X 199      49.067  48.359  39.756  0.00  0.00            
ATOM   3213  CA  LYS X 199      48.981  49.453  41.592  0.00  0.00            
ATOM   3214  HA  LYS X 199      49.810  49.423  42.283  0.00  0.00            
ATOM   3215  CB  LYS X 199      48.983  50.744  40.721  0.00  0.00            
ATOM   3216  HB1 LYS X 199      48.498  50.335  39.808  0.00  0.00            
ATOM   3217  HB2 LYS X 199      50.025  50.860  40.353  0.00  0.00            
ATOM   3218  CG  LYS X 199      48.335  52.080  41.225  0.00  0.00            
ATOM   3219  HG1 LYS X 199      48.845  52.463  42.135  0.00  0.00            
ATOM   3220  HG2 LYS X 199      47.296  51.907  41.577  0.00  0.00            
ATOM   3221  CD  LYS X 199      48.452  53.246  40.203  0.00  0.00            
ATOM   3222  HD1 LYS X 199      49.538  53.452  40.088  0.00  0.00            
ATOM   3223  HD2 LYS X 199      48.006  54.097  40.761  0.00  0.00            
ATOM   3224  CE  LYS X 199      47.783  53.110  38.825  0.00  0.00            
ATOM   3225  HE1 LYS X 199      48.140  52.211  38.279  0.00  0.00            
ATOM   3226  HE2 LYS X 199      47.826  53.991  38.149  0.00  0.00            
ATOM   3227  NZ  LYS X 199      46.294  52.968  39.087  0.00  0.00            
ATOM   3228  HZ1 LYS X 199      45.771  52.470  38.339  0.00  0.00            
ATOM   3229  HZ2 LYS X 199      45.874  53.920  39.112  0.00  0.00            
ATOM   3230  HZ3 LYS X 199      45.984  52.632  40.021  0.00  0.00            
ATOM   3231  C   LYS X 199      47.759  49.579  42.427  0.00  0.00            
ATOM   3232  O   LYS X 199      47.798  49.938  43.589  0.00  0.00            
ATOM   3233  N   ASN X 200      46.577  49.314  41.834  0.00  0.00            
ATOM   3234  HN  ASN X 200      46.513  49.158  40.851  0.00  0.00            
ATOM   3235  CA  ASN X 200      45.281  49.168  42.454  0.00  0.00            
ATOM   3236  HA  ASN X 200      45.166  50.130  42.932  0.00  0.00            
ATOM   3237  CB  ASN X 200      44.223  48.898  41.332  0.00  0.00            
ATOM   3238  HB1 ASN X 200      43.241  48.817  41.845  0.00  0.00            
ATOM   3239  HB2 ASN X 200      44.485  47.959  40.800  0.00  0.00            
ATOM   3240  CG  ASN X 200      44.169  50.099  40.378  0.00  0.00            
ATOM   3241  OD1 ASN X 200      44.754  51.162  40.580  0.00  0.00            
ATOM   3242  ND2 ASN X 200      43.414  49.986  39.252  0.00  0.00            
ATOM   3243 HD21 ASN X 200      42.700  49.293  39.152  0.00  0.00            
ATOM   3244 HD22 ASN X 200      43.079  50.845  38.865  0.00  0.00            
ATOM   3245  C   ASN X 200      45.144  48.060  43.519  0.00  0.00            
ATOM   3246  O   ASN X 200      44.568  48.188  44.586  0.00  0.00            
ATOM   3247  N   ILE X 201      45.847  46.915  43.259  0.00  0.00            
ATOM   3248  HN  ILE X 201      46.139  46.725  42.325  0.00  0.00            
ATOM   3249  CA  ILE X 201      46.037  45.856  44.241  0.00  0.00            
ATOM   3250  HA  ILE X 201      45.041  45.493  44.447  0.00  0.00            
ATOM   3251  CB  ILE X 201      46.734  44.558  43.683  0.00  0.00            
ATOM   3252  HB  ILE X 201      47.742  44.802  43.284  0.00  0.00            
ATOM   3253  CG2 ILE X 201      47.116  43.538  44.819  0.00  0.00            
ATOM   3254 HG21 ILE X 201      46.295  43.303  45.529  0.00  0.00            
ATOM   3255 HG22 ILE X 201      47.930  44.026  45.396  0.00  0.00            
ATOM   3256 HG23 ILE X 201      47.406  42.546  44.412  0.00  0.00            
ATOM   3257  CG1 ILE X 201      45.848  43.884  42.651  0.00  0.00            
ATOM   3258 HG11 ILE X 201      45.269  44.511  41.940  0.00  0.00            
ATOM   3259 HG12 ILE X 201      45.048  43.327  43.183  0.00  0.00            
ATOM   3260  CD  ILE X 201      46.540  42.981  41.669  0.00  0.00            
ATOM   3261  HD1 ILE X 201      47.289  42.307  42.137  0.00  0.00            
ATOM   3262  HD2 ILE X 201      47.093  43.507  40.861  0.00  0.00            
ATOM   3263  HD3 ILE X 201      45.742  42.340  41.237  0.00  0.00            
ATOM   3264  C   ILE X 201      46.689  46.253  45.590  0.00  0.00            
ATOM   3265  O   ILE X 201      46.164  46.135  46.715  0.00  0.00            
ATOM   3266  N   LEU X 202      47.886  46.816  45.420  0.00  0.00            
ATOM   3267  HN  LEU X 202      48.108  46.893  44.451  0.00  0.00            
ATOM   3268  CA  LEU X 202      48.750  47.154  46.475  0.00  0.00            
ATOM   3269  HA  LEU X 202      48.621  46.419  47.256  0.00  0.00            
ATOM   3270  CB  LEU X 202      50.219  47.215  46.050  0.00  0.00            
ATOM   3271  HB1 LEU X 202      50.793  47.580  46.928  0.00  0.00            
ATOM   3272  HB2 LEU X 202      50.263  47.990  45.254  0.00  0.00            
ATOM   3273  CG  LEU X 202      50.675  45.894  45.480  0.00  0.00            
ATOM   3274  HG  LEU X 202      50.070  45.518  44.628  0.00  0.00            
ATOM   3275  CD1 LEU X 202      52.043  46.118  44.825  0.00  0.00            
ATOM   3276 HD11 LEU X 202      52.322  45.185  44.291  0.00  0.00            
ATOM   3277 HD12 LEU X 202      52.898  46.145  45.534  0.00  0.00            
ATOM   3278 HD13 LEU X 202      52.074  46.946  44.084  0.00  0.00            
ATOM   3279  CD2 LEU X 202      50.885  44.883  46.577  0.00  0.00            
ATOM   3280 HD21 LEU X 202      49.906  44.687  47.064  0.00  0.00            
ATOM   3281 HD22 LEU X 202      51.499  45.396  47.347  0.00  0.00            
ATOM   3282 HD23 LEU X 202      51.377  43.938  46.261  0.00  0.00            
ATOM   3283  C   LEU X 202      48.325  48.486  47.112  0.00  0.00            
ATOM   3284  O   LEU X 202      48.546  48.679  48.303  0.00  0.00            
ATOM   3285  N   GLY X 203      47.626  49.425  46.426  0.00  0.00            
ATOM   3286  HN  GLY X 203      47.334  49.233  45.492  0.00  0.00            
ATOM   3287  CA  GLY X 203      47.277  50.743  46.938  0.00  0.00            
ATOM   3288  HA1 GLY X 203      47.514  51.449  46.155  0.00  0.00            
ATOM   3289  HA2 GLY X 203      47.883  51.003  47.794  0.00  0.00            
ATOM   3290  C   GLY X 203      45.877  50.895  47.345  0.00  0.00            
ATOM   3291  O   GLY X 203      45.569  51.915  47.975  0.00  0.00            
ATOM   3292  N   PHE X 204      44.989  49.964  47.003  0.00  0.00            
ATOM   3293  HN  PHE X 204      45.220  49.219  46.382  0.00  0.00            
ATOM   3294  CA  PHE X 204      43.614  50.111  47.394  0.00  0.00            
ATOM   3295  HA  PHE X 204      43.543  50.846  48.181  0.00  0.00            
ATOM   3296  CB  PHE X 204      42.570  50.410  46.207  0.00  0.00            
ATOM   3297  HB1 PHE X 204      41.519  50.152  46.457  0.00  0.00            
ATOM   3298  HB2 PHE X 204      42.884  49.781  45.347  0.00  0.00            
ATOM   3299  CG  PHE X 204      42.675  51.811  45.720  0.00  0.00            
ATOM   3300  CD1 PHE X 204      43.016  52.095  44.409  0.00  0.00            
ATOM   3301  HD1 PHE X 204      43.239  51.340  43.670  0.00  0.00            
ATOM   3302  CE1 PHE X 204      42.929  53.387  43.950  0.00  0.00            
ATOM   3303  HE1 PHE X 204      43.051  53.585  42.895  0.00  0.00            
ATOM   3304  CZ  PHE X 204      42.381  54.435  44.819  0.00  0.00            
ATOM   3305  HZ  PHE X 204      42.482  55.392  44.327  0.00  0.00            
ATOM   3306  CD2 PHE X 204      42.247  52.822  46.601  0.00  0.00            
ATOM   3307  HD2 PHE X 204      41.960  52.454  47.575  0.00  0.00            
ATOM   3308  CE2 PHE X 204      41.948  54.141  46.163  0.00  0.00            
ATOM   3309  HE2 PHE X 204      41.650  54.965  46.795  0.00  0.00            
ATOM   3310  C   PHE X 204      43.122  48.825  47.987  0.00  0.00            
ATOM   3311  O   PHE X 204      42.657  48.788  49.112  0.00  0.00            
ATOM   3312  N   LEU X 205      43.215  47.729  47.186  0.00  0.00            
ATOM   3313  HN  LEU X 205      43.683  47.809  46.309  0.00  0.00            
ATOM   3314  CA  LEU X 205      42.649  46.421  47.601  0.00  0.00            
ATOM   3315  HA  LEU X 205      41.650  46.732  47.866  0.00  0.00            
ATOM   3316  CB  LEU X 205      42.690  45.380  46.519  0.00  0.00            
ATOM   3317  HB1 LEU X 205      42.006  44.553  46.809  0.00  0.00            
ATOM   3318  HB2 LEU X 205      43.682  44.930  46.301  0.00  0.00            
ATOM   3319  CG  LEU X 205      42.060  45.800  45.153  0.00  0.00            
ATOM   3320  HG  LEU X 205      42.783  46.547  44.762  0.00  0.00            
ATOM   3321  CD1 LEU X 205      42.100  44.499  44.309  0.00  0.00            
ATOM   3322 HD11 LEU X 205      41.568  43.640  44.771  0.00  0.00            
ATOM   3323 HD12 LEU X 205      43.131  44.090  44.264  0.00  0.00            
ATOM   3324 HD13 LEU X 205      41.846  44.633  43.235  0.00  0.00            
ATOM   3325  CD2 LEU X 205      40.601  46.425  45.252  0.00  0.00            
ATOM   3326 HD21 LEU X 205      39.842  45.812  45.784  0.00  0.00            
ATOM   3327 HD22 LEU X 205      40.324  46.593  44.189  0.00  0.00            
ATOM   3328 HD23 LEU X 205      40.552  47.417  45.749  0.00  0.00            
ATOM   3329  C   LEU X 205      43.353  45.887  48.813  0.00  0.00            
ATOM   3330  O   LEU X 205      42.674  45.434  49.730  0.00  0.00            
ATOM   3331  N   PHE X 206      44.650  45.853  48.961  0.00  0.00            
ATOM   3332  HN  PHE X 206      45.182  46.180  48.184  0.00  0.00            
ATOM   3333  CA  PHE X 206      45.421  45.492  50.155  0.00  0.00            
ATOM   3334  HA  PHE X 206      45.037  44.525  50.445  0.00  0.00            
ATOM   3335  CB  PHE X 206      46.958  45.272  49.715  0.00  0.00            
ATOM   3336  HB1 PHE X 206      47.219  46.202  49.166  0.00  0.00            
ATOM   3337  HB2 PHE X 206      47.066  44.542  48.884  0.00  0.00            
ATOM   3338  CG  PHE X 206      48.015  45.211  50.676  0.00  0.00            
ATOM   3339  CD1 PHE X 206      47.854  44.303  51.690  0.00  0.00            
ATOM   3340  HD1 PHE X 206      46.988  43.662  51.761  0.00  0.00            
ATOM   3341  CE1 PHE X 206      48.877  44.202  52.707  0.00  0.00            
ATOM   3342  HE1 PHE X 206      48.740  43.587  53.584  0.00  0.00            
ATOM   3343  CZ  PHE X 206      50.014  44.918  52.615  0.00  0.00            
ATOM   3344  HZ  PHE X 206      50.773  45.011  53.378  0.00  0.00            
ATOM   3345  CD2 PHE X 206      49.309  45.875  50.547  0.00  0.00            
ATOM   3346  HD2 PHE X 206      49.419  46.582  49.738  0.00  0.00            
ATOM   3347  CE2 PHE X 206      50.267  45.760  51.509  0.00  0.00            
ATOM   3348  HE2 PHE X 206      51.137  46.398  51.469  0.00  0.00            
ATOM   3349  C   PHE X 206      45.073  46.329  51.374  0.00  0.00            
ATOM   3350  O   PHE X 206      44.945  45.762  52.457  0.00  0.00            
ATOM   3351  N   PRO X 207      44.791  47.642  51.313  0.00  0.00            
ATOM   3352  CD  PRO X 207      45.753  48.473  50.541  0.00  0.00            
ATOM   3353  HD1 PRO X 207      45.321  48.452  49.518  0.00  0.00            
ATOM   3354  HD2 PRO X 207      46.808  48.144  50.657  0.00  0.00            
ATOM   3355  CA  PRO X 207      44.240  48.413  52.455  0.00  0.00            
ATOM   3356  HA  PRO X 207      44.903  48.277  53.296  0.00  0.00            
ATOM   3357  CB  PRO X 207      44.265  49.859  51.977  0.00  0.00            
ATOM   3358  HB1 PRO X 207      44.053  50.594  52.783  0.00  0.00            
ATOM   3359  HB2 PRO X 207      43.464  50.022  51.225  0.00  0.00            
ATOM   3360  CG  PRO X 207      45.630  49.910  51.170  0.00  0.00            
ATOM   3361  HG1 PRO X 207      45.540  50.674  50.367  0.00  0.00            
ATOM   3362  HG2 PRO X 207      46.381  50.233  51.923  0.00  0.00            
ATOM   3363  C   PRO X 207      42.854  47.979  52.841  0.00  0.00            
ATOM   3364  O   PRO X 207      42.664  47.861  54.061  0.00  0.00            
ATOM   3365  N   PHE X 208      41.897  47.686  51.899  0.00  0.00            
ATOM   3366  HN  PHE X 208      42.102  47.878  50.943  0.00  0.00            
ATOM   3367  CA  PHE X 208      40.576  47.134  52.187  0.00  0.00            
ATOM   3368  HA  PHE X 208      40.097  47.806  52.885  0.00  0.00            
ATOM   3369  CB  PHE X 208      39.625  47.090  50.981  0.00  0.00            
ATOM   3370  HB1 PHE X 208      38.635  46.661  51.249  0.00  0.00            
ATOM   3371  HB2 PHE X 208      40.129  46.536  50.160  0.00  0.00            
ATOM   3372  CG  PHE X 208      39.408  48.413  50.275  0.00  0.00            
ATOM   3373  CD1 PHE X 208      39.482  49.668  50.863  0.00  0.00            
ATOM   3374  HD1 PHE X 208      39.718  49.693  51.916  0.00  0.00            
ATOM   3375  CE1 PHE X 208      39.126  50.825  50.165  0.00  0.00            
ATOM   3376  HE1 PHE X 208      39.061  51.779  50.667  0.00  0.00            
ATOM   3377  CZ  PHE X 208      38.953  50.710  48.784  0.00  0.00            
ATOM   3378  HZ  PHE X 208      38.965  51.613  48.192  0.00  0.00            
ATOM   3379  CD2 PHE X 208      39.198  48.268  48.873  0.00  0.00            
ATOM   3380  HD2 PHE X 208      39.112  47.304  48.392  0.00  0.00            
ATOM   3381  CE2 PHE X 208      38.946  49.438  48.113  0.00  0.00            
ATOM   3382  HE2 PHE X 208      38.714  49.385  47.059  0.00  0.00            
ATOM   3383  C   PHE X 208      40.559  45.834  52.873  0.00  0.00            
ATOM   3384  O   PHE X 208      39.800  45.508  53.815  0.00  0.00            
ATOM   3385  N   LEU X 209      41.533  44.989  52.453  0.00  0.00            
ATOM   3386  HN  LEU X 209      41.977  45.250  51.599  0.00  0.00            
ATOM   3387  CA  LEU X 209      41.749  43.764  53.282  0.00  0.00            
ATOM   3388  HA  LEU X 209      40.783  43.282  53.294  0.00  0.00            
ATOM   3389  CB  LEU X 209      42.761  42.865  52.474  0.00  0.00            
ATOM   3390  HB1 LEU X 209      43.700  43.429  52.289  0.00  0.00            
ATOM   3391  HB2 LEU X 209      42.224  42.914  51.503  0.00  0.00            
ATOM   3392  CG  LEU X 209      42.937  41.386  52.896  0.00  0.00            
ATOM   3393  HG  LEU X 209      42.032  40.902  53.322  0.00  0.00            
ATOM   3394  CD1 LEU X 209      43.488  40.550  51.713  0.00  0.00            
ATOM   3395 HD11 LEU X 209      44.328  41.153  51.308  0.00  0.00            
ATOM   3396 HD12 LEU X 209      42.681  40.494  50.952  0.00  0.00            
ATOM   3397 HD13 LEU X 209      43.768  39.538  52.079  0.00  0.00            
ATOM   3398  CD2 LEU X 209      43.937  41.351  54.109  0.00  0.00            
ATOM   3399 HD21 LEU X 209      43.431  41.822  54.979  0.00  0.00            
ATOM   3400 HD22 LEU X 209      44.926  41.812  53.899  0.00  0.00            
ATOM   3401 HD23 LEU X 209      44.143  40.279  54.315  0.00  0.00            
ATOM   3402  C   LEU X 209      42.180  43.872  54.772  0.00  0.00            
ATOM   3403  O   LEU X 209      41.606  43.249  55.655  0.00  0.00            
ATOM   3404  N   ILE X 210      43.172  44.745  55.101  0.00  0.00            
ATOM   3405  HN  ILE X 210      43.411  45.324  54.325  0.00  0.00            
ATOM   3406  CA  ILE X 210      43.625  45.217  56.405  0.00  0.00            
ATOM   3407  HA  ILE X 210      43.832  44.291  56.922  0.00  0.00            
ATOM   3408  CB  ILE X 210      44.957  45.954  56.415  0.00  0.00            
ATOM   3409  HB  ILE X 210      44.968  46.877  55.796  0.00  0.00            
ATOM   3410  CG2 ILE X 210      45.322  46.382  57.812  0.00  0.00            
ATOM   3411 HG21 ILE X 210      45.145  45.571  58.551  0.00  0.00            
ATOM   3412 HG22 ILE X 210      44.736  47.304  58.014  0.00  0.00            
ATOM   3413 HG23 ILE X 210      46.359  46.728  58.011  0.00  0.00            
ATOM   3414  CG1 ILE X 210      46.089  44.968  55.845  0.00  0.00            
ATOM   3415 HG11 ILE X 210      45.757  44.946  54.785  0.00  0.00            
ATOM   3416 HG12 ILE X 210      46.045  44.032  56.442  0.00  0.00            
ATOM   3417  CD  ILE X 210      47.568  45.396  55.940  0.00  0.00            
ATOM   3418  HD1 ILE X 210      47.696  46.351  55.387  0.00  0.00            
ATOM   3419  HD2 ILE X 210      48.215  44.525  55.698  0.00  0.00            
ATOM   3420  HD3 ILE X 210      47.900  45.599  56.981  0.00  0.00            
ATOM   3421  C   ILE X 210      42.491  45.967  57.149  0.00  0.00            
ATOM   3422  O   ILE X 210      42.363  45.651  58.274  0.00  0.00            
ATOM   3423  N   ILE X 211      41.617  46.889  56.536  0.00  0.00            
ATOM   3424  HN  ILE X 211      41.613  47.166  55.578  0.00  0.00            
ATOM   3425  CA  ILE X 211      40.540  47.563  57.212  0.00  0.00            
ATOM   3426  HA  ILE X 211      41.004  47.891  58.131  0.00  0.00            
ATOM   3427  CB  ILE X 211      39.946  48.714  56.420  0.00  0.00            
ATOM   3428  HB  ILE X 211      39.662  48.228  55.462  0.00  0.00            
ATOM   3429  CG2 ILE X 211      38.787  49.222  57.269  0.00  0.00            
ATOM   3430 HG21 ILE X 211      38.263  50.136  56.917  0.00  0.00            
ATOM   3431 HG22 ILE X 211      39.078  49.326  58.336  0.00  0.00            
ATOM   3432 HG23 ILE X 211      37.905  48.551  57.197  0.00  0.00            
ATOM   3433  CG1 ILE X 211      41.024  49.802  56.307  0.00  0.00            
ATOM   3434 HG11 ILE X 211      42.038  49.394  56.109  0.00  0.00            
ATOM   3435 HG12 ILE X 211      40.980  50.395  57.245  0.00  0.00            
ATOM   3436  CD  ILE X 211      40.642  50.705  55.205  0.00  0.00            
ATOM   3437  HD1 ILE X 211      39.548  50.894  55.228  0.00  0.00            
ATOM   3438  HD2 ILE X 211      40.862  50.253  54.214  0.00  0.00            
ATOM   3439  HD3 ILE X 211      41.167  51.684  55.170  0.00  0.00            
ATOM   3440  C   ILE X 211      39.475  46.555  57.642  0.00  0.00            
ATOM   3441  O   ILE X 211      39.022  46.558  58.815  0.00  0.00            
ATOM   3442  N   LEU X 212      39.130  45.674  56.747  0.00  0.00            
ATOM   3443  HN  LEU X 212      39.443  45.688  55.800  0.00  0.00            
ATOM   3444  CA  LEU X 212      38.253  44.592  57.043  0.00  0.00            
ATOM   3445  HA  LEU X 212      37.339  45.028  57.417  0.00  0.00            
ATOM   3446  CB  LEU X 212      37.747  43.848  55.781  0.00  0.00            
ATOM   3447  HB1 LEU X 212      38.580  43.473  55.150  0.00  0.00            
ATOM   3448  HB2 LEU X 212      37.128  44.528  55.157  0.00  0.00            
ATOM   3449  CG  LEU X 212      36.678  42.760  56.072  0.00  0.00            
ATOM   3450  HG  LEU X 212      37.205  41.951  56.622  0.00  0.00            
ATOM   3451  CD1 LEU X 212      35.536  43.161  56.967  0.00  0.00            
ATOM   3452 HD11 LEU X 212      34.911  43.964  56.521  0.00  0.00            
ATOM   3453 HD12 LEU X 212      35.870  43.463  57.983  0.00  0.00            
ATOM   3454 HD13 LEU X 212      34.789  42.369  57.188  0.00  0.00            
ATOM   3455  CD2 LEU X 212      36.045  42.313  54.765  0.00  0.00            
ATOM   3456 HD21 LEU X 212      36.848  42.012  54.059  0.00  0.00            
ATOM   3457 HD22 LEU X 212      35.567  43.193  54.285  0.00  0.00            
ATOM   3458 HD23 LEU X 212      35.395  41.415  54.843  0.00  0.00            
ATOM   3459  C   LEU X 212      38.865  43.745  58.149  0.00  0.00            
ATOM   3460  O   LEU X 212      38.123  43.388  58.998  0.00  0.00            
ATOM   3461  N   THR X 213      40.144  43.366  58.215  0.00  0.00            
ATOM   3462  HN  THR X 213      40.772  43.520  57.456  0.00  0.00            
ATOM   3463  CA  THR X 213      40.801  42.669  59.291  0.00  0.00            
ATOM   3464  HA  THR X 213      40.347  41.720  59.535  0.00  0.00            
ATOM   3465  CB  THR X 213      42.234  42.225  58.938  0.00  0.00            
ATOM   3466  HB  THR X 213      42.708  43.146  58.537  0.00  0.00            
ATOM   3467  OG1 THR X 213      42.165  41.264  57.840  0.00  0.00            
ATOM   3468  HG1 THR X 213      41.928  41.808  57.085  0.00  0.00            
ATOM   3469  CG2 THR X 213      43.120  41.750  60.179  0.00  0.00            
ATOM   3470 HG21 THR X 213      44.072  41.238  59.923  0.00  0.00            
ATOM   3471 HG22 THR X 213      42.471  41.078  60.781  0.00  0.00            
ATOM   3472 HG23 THR X 213      43.343  42.702  60.708  0.00  0.00            
ATOM   3473  C   THR X 213      40.776  43.509  60.669  0.00  0.00            
ATOM   3474  O   THR X 213      40.498  42.940  61.738  0.00  0.00            
ATOM   3475  N   SER X 214      41.057  44.840  60.666  0.00  0.00            
ATOM   3476  HN  SER X 214      41.238  45.347  59.828  0.00  0.00            
ATOM   3477  CA  SER X 214      41.055  45.744  61.863  0.00  0.00            
ATOM   3478  HA  SER X 214      41.719  45.284  62.580  0.00  0.00            
ATOM   3479  CB  SER X 214      41.604  47.144  61.553  0.00  0.00            
ATOM   3480  HB1 SER X 214      41.814  47.698  62.492  0.00  0.00            
ATOM   3481  HB2 SER X 214      40.907  47.783  60.970  0.00  0.00            
ATOM   3482  OG  SER X 214      42.809  47.075  60.720  0.00  0.00            
ATOM   3483  HG1 SER X 214      42.480  46.686  59.907  0.00  0.00            
ATOM   3484  C   SER X 214      39.733  45.791  62.437  0.00  0.00            
ATOM   3485  O   SER X 214      39.480  45.760  63.655  0.00  0.00            
ATOM   3486  N   TYR X 215      38.706  46.014  61.545  0.00  0.00            
ATOM   3487  HN  TYR X 215      38.855  46.042  60.560  0.00  0.00            
ATOM   3488  CA  TYR X 215      37.304  46.068  61.939  0.00  0.00            
ATOM   3489  HA  TYR X 215      37.263  46.796  62.736  0.00  0.00            
ATOM   3490  CB  TYR X 215      36.437  46.685  60.796  0.00  0.00            
ATOM   3491  HB1 TYR X 215      35.401  46.566  61.178  0.00  0.00            
ATOM   3492  HB2 TYR X 215      36.633  46.038  59.914  0.00  0.00            
ATOM   3493  CG  TYR X 215      36.680  48.124  60.443  0.00  0.00            
ATOM   3494  CD1 TYR X 215      35.990  48.622  59.295  0.00  0.00            
ATOM   3495  HD1 TYR X 215      35.310  48.000  58.734  0.00  0.00            
ATOM   3496  CE1 TYR X 215      36.035  49.895  58.898  0.00  0.00            
ATOM   3497  HE1 TYR X 215      35.645  50.221  57.946  0.00  0.00            
ATOM   3498  CZ  TYR X 215      36.943  50.800  59.556  0.00  0.00            
ATOM   3499  OH  TYR X 215      37.403  51.879  58.838  0.00  0.00            
ATOM   3500  HH  TYR X 215      38.356  51.884  58.954  0.00  0.00            
ATOM   3501  CD2 TYR X 215      37.492  49.045  61.151  0.00  0.00            
ATOM   3502  HD2 TYR X 215      38.133  48.826  61.991  0.00  0.00            
ATOM   3503  CE2 TYR X 215      37.650  50.376  60.741  0.00  0.00            
ATOM   3504  HE2 TYR X 215      38.431  51.042  61.077  0.00  0.00            
ATOM   3505  C   TYR X 215      36.743  44.766  62.443  0.00  0.00            
ATOM   3506  O   TYR X 215      35.917  44.776  63.343  0.00  0.00            
ATOM   3507  N   THR X 216      37.374  43.593  62.033  0.00  0.00            
ATOM   3508  HN  THR X 216      38.139  43.656  61.396  0.00  0.00            
ATOM   3509  CA  THR X 216      37.001  42.248  62.523  0.00  0.00            
ATOM   3510  HA  THR X 216      35.924  42.182  62.473  0.00  0.00            
ATOM   3511  CB  THR X 216      37.675  41.008  61.790  0.00  0.00            
ATOM   3512  HB  THR X 216      38.719  41.251  61.497  0.00  0.00            
ATOM   3513  OG1 THR X 216      37.128  40.986  60.501  0.00  0.00            
ATOM   3514  HG1 THR X 216      37.484  41.772  60.079  0.00  0.00            
ATOM   3515  CG2 THR X 216      37.622  39.675  62.619  0.00  0.00            
ATOM   3516 HG21 THR X 216      36.578  39.524  62.970  0.00  0.00            
ATOM   3517 HG22 THR X 216      38.397  39.630  63.413  0.00  0.00            
ATOM   3518 HG23 THR X 216      37.668  38.895  61.829  0.00  0.00            
ATOM   3519  C   THR X 216      37.350  42.120  63.938  0.00  0.00            
ATOM   3520  O   THR X 216      36.520  41.638  64.754  0.00  0.00            
ATOM   3521  N   LEU X 217      38.565  42.564  64.320  0.00  0.00            
ATOM   3522  HN  LEU X 217      39.221  42.887  63.641  0.00  0.00            
ATOM   3523  CA  LEU X 217      39.170  42.616  65.668  0.00  0.00            
ATOM   3524  HA  LEU X 217      39.082  41.652  66.146  0.00  0.00            
ATOM   3525  CB  LEU X 217      40.636  43.061  65.590  0.00  0.00            
ATOM   3526  HB1 LEU X 217      41.115  43.265  66.571  0.00  0.00            
ATOM   3527  HB2 LEU X 217      40.721  43.969  64.954  0.00  0.00            
ATOM   3528  CG  LEU X 217      41.557  41.951  64.928  0.00  0.00            
ATOM   3529  HG  LEU X 217      40.994  41.565  64.052  0.00  0.00            
ATOM   3530  CD1 LEU X 217      42.703  42.534  64.109  0.00  0.00            
ATOM   3531 HD11 LEU X 217      43.163  43.246  64.827  0.00  0.00            
ATOM   3532 HD12 LEU X 217      42.288  43.066  63.227  0.00  0.00            
ATOM   3533 HD13 LEU X 217      43.483  41.796  63.821  0.00  0.00            
ATOM   3534  CD2 LEU X 217      41.937  40.859  66.002  0.00  0.00            
ATOM   3535 HD21 LEU X 217      41.144  40.818  66.778  0.00  0.00            
ATOM   3536 HD22 LEU X 217      42.828  41.352  66.447  0.00  0.00            
ATOM   3537 HD23 LEU X 217      42.237  39.857  65.628  0.00  0.00            
ATOM   3538  C   LEU X 217      38.277  43.522  66.555  0.00  0.00            
ATOM   3539  O   LEU X 217      37.864  43.142  67.655  0.00  0.00            
ATOM   3540  N   ILE X 218      37.983  44.736  66.072  0.00  0.00            
ATOM   3541  HN  ILE X 218      38.284  45.033  65.169  0.00  0.00            
ATOM   3542  CA  ILE X 218      37.043  45.666  66.733  0.00  0.00            
ATOM   3543  HA  ILE X 218      37.320  45.742  67.774  0.00  0.00            
ATOM   3544  CB  ILE X 218      36.982  47.081  66.128  0.00  0.00            
ATOM   3545  HB  ILE X 218      36.577  47.020  65.096  0.00  0.00            
ATOM   3546  CG2 ILE X 218      35.982  47.986  66.961  0.00  0.00            
ATOM   3547 HG21 ILE X 218      36.283  49.037  66.759  0.00  0.00            
ATOM   3548 HG22 ILE X 218      36.105  47.787  68.047  0.00  0.00            
ATOM   3549 HG23 ILE X 218      34.940  47.814  66.617  0.00  0.00            
ATOM   3550  CG1 ILE X 218      38.336  47.676  66.095  0.00  0.00            
ATOM   3551 HG11 ILE X 218      39.106  46.890  65.939  0.00  0.00            
ATOM   3552 HG12 ILE X 218      38.727  48.115  67.038  0.00  0.00            
ATOM   3553  CD  ILE X 218      38.536  48.787  65.083  0.00  0.00            
ATOM   3554  HD1 ILE X 218      37.908  48.393  64.255  0.00  0.00            
ATOM   3555  HD2 ILE X 218      39.611  48.923  64.839  0.00  0.00            
ATOM   3556  HD3 ILE X 218      38.156  49.784  65.391  0.00  0.00            
ATOM   3557  C   ILE X 218      35.557  45.191  66.880  0.00  0.00            
ATOM   3558  O   ILE X 218      34.972  45.251  67.973  0.00  0.00            
ATOM   3559  N   TRP X 219      34.975  44.539  65.886  0.00  0.00            
ATOM   3560  HN  TRP X 219      35.537  44.414  65.072  0.00  0.00            
ATOM   3561  CA  TRP X 219      33.741  43.811  66.036  0.00  0.00            
ATOM   3562  HA  TRP X 219      32.995  44.545  66.299  0.00  0.00            
ATOM   3563  CB  TRP X 219      33.394  43.374  64.605  0.00  0.00            
ATOM   3564  HB1 TRP X 219      34.316  42.882  64.228  0.00  0.00            
ATOM   3565  HB2 TRP X 219      33.399  44.296  63.985  0.00  0.00            
ATOM   3566  CG  TRP X 219      32.104  42.623  64.354  0.00  0.00            
ATOM   3567  CD1 TRP X 219      30.910  43.227  64.229  0.00  0.00            
ATOM   3568  HD1 TRP X 219      30.731  44.292  64.210  0.00  0.00            
ATOM   3569  NE1 TRP X 219      29.934  42.218  63.999  0.00  0.00            
ATOM   3570  HE1 TRP X 219      28.979  42.173  64.193  0.00  0.00            
ATOM   3571  CE2 TRP X 219      30.449  40.993  63.930  0.00  0.00            
ATOM   3572  CD2 TRP X 219      31.834  41.165  64.204  0.00  0.00            
ATOM   3573  CE3 TRP X 219      32.661  39.997  64.191  0.00  0.00            
ATOM   3574  HE3 TRP X 219      33.694  40.052  64.501  0.00  0.00            
ATOM   3575  CZ3 TRP X 219      32.001  38.739  64.049  0.00  0.00            
ATOM   3576  HZ3 TRP X 219      32.634  37.869  63.957  0.00  0.00            
ATOM   3577  CZ2 TRP X 219      29.830  39.760  63.961  0.00  0.00            
ATOM   3578  HZ2 TRP X 219      28.753  39.692  63.940  0.00  0.00            
ATOM   3579  CH2 TRP X 219      30.637  38.621  63.987  0.00  0.00            
ATOM   3580  HH2 TRP X 219      30.143  37.702  63.707  0.00  0.00            
ATOM   3581  C   TRP X 219      33.814  42.600  67.033  0.00  0.00            
ATOM   3582  O   TRP X 219      32.845  42.407  67.772  0.00  0.00            
ATOM   3583  N   LYS X 220      34.859  41.825  66.958  0.00  0.00            
ATOM   3584  HN  LYS X 220      35.474  41.845  66.174  0.00  0.00            
ATOM   3585  CA  LYS X 220      35.081  40.753  67.886  0.00  0.00            
ATOM   3586  HA  LYS X 220      34.382  39.932  67.819  0.00  0.00            
ATOM   3587  CB  LYS X 220      36.310  39.906  67.479  0.00  0.00            
ATOM   3588  HB1 LYS X 220      36.757  39.346  68.329  0.00  0.00            
ATOM   3589  HB2 LYS X 220      37.100  40.519  66.995  0.00  0.00            
ATOM   3590  CG  LYS X 220      36.082  38.847  66.392  0.00  0.00            
ATOM   3591  HG1 LYS X 220      35.799  39.276  65.407  0.00  0.00            
ATOM   3592  HG2 LYS X 220      35.262  38.156  66.681  0.00  0.00            
ATOM   3593  CD  LYS X 220      37.408  38.019  66.080  0.00  0.00            
ATOM   3594  HD1 LYS X 220      37.687  37.634  67.084  0.00  0.00            
ATOM   3595  HD2 LYS X 220      38.330  38.579  65.813  0.00  0.00            
ATOM   3596  CE  LYS X 220      37.275  36.795  65.175  0.00  0.00            
ATOM   3597  HE1 LYS X 220      37.050  37.093  64.129  0.00  0.00            
ATOM   3598  HE2 LYS X 220      36.408  36.171  65.482  0.00  0.00            
ATOM   3599  NZ  LYS X 220      38.514  35.922  65.270  0.00  0.00            
ATOM   3600  HZ1 LYS X 220      39.415  36.439  65.333  0.00  0.00            
ATOM   3601  HZ2 LYS X 220      38.518  35.239  64.487  0.00  0.00            
ATOM   3602  HZ3 LYS X 220      38.407  35.507  66.218  0.00  0.00            
ATOM   3603  C   LYS X 220      35.254  41.243  69.333  0.00  0.00            
ATOM   3604  O   LYS X 220      34.777  40.638  70.277  0.00  0.00            
ATOM   3605  N   ALA X 221      35.946  42.386  69.512  0.00  0.00            
ATOM   3606  HN  ALA X 221      36.290  42.831  68.688  0.00  0.00            
ATOM   3607  CA  ALA X 221      36.189  43.121  70.741  0.00  0.00            
ATOM   3608  HA  ALA X 221      36.697  42.517  71.478  0.00  0.00            
ATOM   3609  CB  ALA X 221      37.096  44.326  70.563  0.00  0.00            
ATOM   3610  HB1 ALA X 221      37.356  44.786  71.540  0.00  0.00            
ATOM   3611  HB2 ALA X 221      36.643  45.118  69.930  0.00  0.00            
ATOM   3612  HB3 ALA X 221      38.036  43.980  70.083  0.00  0.00            
ATOM   3613  C   ALA X 221      34.906  43.462  71.375  0.00  0.00            
ATOM   3614  O   ALA X 221      34.593  43.154  72.498  0.00  0.00            
ATOM   3615  N   LEU X 222      33.987  44.000  70.623  0.00  0.00            
ATOM   3616  HN  LEU X 222      34.146  44.172  69.654  0.00  0.00            
ATOM   3617  CA  LEU X 222      32.680  44.441  71.122  0.00  0.00            
ATOM   3618  HA  LEU X 222      32.816  45.224  71.853  0.00  0.00            
ATOM   3619  CB  LEU X 222      31.818  45.173  69.969  0.00  0.00            
ATOM   3620  HB1 LEU X 222      30.749  45.172  70.273  0.00  0.00            
ATOM   3621  HB2 LEU X 222      31.988  44.489  69.111  0.00  0.00            
ATOM   3622  CG  LEU X 222      32.161  46.623  69.516  0.00  0.00            
ATOM   3623  HG  LEU X 222      33.265  46.682  69.408  0.00  0.00            
ATOM   3624  CD1 LEU X 222      31.650  46.972  68.179  0.00  0.00            
ATOM   3625 HD11 LEU X 222      32.017  47.987  67.915  0.00  0.00            
ATOM   3626 HD12 LEU X 222      30.549  46.824  68.185  0.00  0.00            
ATOM   3627 HD13 LEU X 222      31.990  46.378  67.304  0.00  0.00            
ATOM   3628  CD2 LEU X 222      31.814  47.788  70.500  0.00  0.00            
ATOM   3629 HD21 LEU X 222      32.207  48.781  70.195  0.00  0.00            
ATOM   3630 HD22 LEU X 222      32.290  47.706  71.501  0.00  0.00            
ATOM   3631 HD23 LEU X 222      30.712  47.848  70.629  0.00  0.00            
ATOM   3632  C   LEU X 222      31.841  43.431  71.815  0.00  0.00            
ATOM   3633  O   LEU X 222      31.532  43.464  72.981  0.00  0.00            
ATOM   3634  N   LYS X 223      31.639  42.329  71.031  0.00  0.00            
ATOM   3635  HN  LYS X 223      32.025  42.342  70.112  0.00  0.00            
ATOM   3636  CA  LYS X 223      30.896  41.218  71.558  0.00  0.00            
ATOM   3637  HA  LYS X 223      30.015  41.758  71.873  0.00  0.00            
ATOM   3638  CB  LYS X 223      30.370  40.241  70.467  0.00  0.00            
ATOM   3639  HB1 LYS X 223      29.534  40.820  70.020  0.00  0.00            
ATOM   3640  HB2 LYS X 223      29.853  39.334  70.846  0.00  0.00            
ATOM   3641  CG  LYS X 223      31.537  39.896  69.499  0.00  0.00            
ATOM   3642  HG1 LYS X 223      32.493  39.896  70.066  0.00  0.00            
ATOM   3643  HG2 LYS X 223      31.544  40.651  68.684  0.00  0.00            
ATOM   3644  CD  LYS X 223      31.354  38.561  68.825  0.00  0.00            
ATOM   3645  HD1 LYS X 223      31.400  37.829  69.659  0.00  0.00            
ATOM   3646  HD2 LYS X 223      32.271  38.264  68.273  0.00  0.00            
ATOM   3647  CE  LYS X 223      30.139  38.490  67.941  0.00  0.00            
ATOM   3648  HE1 LYS X 223      30.377  39.263  67.179  0.00  0.00            
ATOM   3649  HE2 LYS X 223      29.235  38.725  68.542  0.00  0.00            
ATOM   3650  NZ  LYS X 223      29.996  37.226  67.263  0.00  0.00            
ATOM   3651  HZ1 LYS X 223      29.851  36.501  67.994  0.00  0.00            
ATOM   3652  HZ2 LYS X 223      30.933  36.973  66.887  0.00  0.00            
ATOM   3653  HZ3 LYS X 223      29.271  37.335  66.526  0.00  0.00            
ATOM   3654  C   LYS X 223      31.523  40.412  72.645  0.00  0.00            
ATOM   3655  O   LYS X 223      30.947  39.701  73.454  0.00  0.00            
ATOM   3656  N   LYS X 224      32.896  40.550  72.820  0.00  0.00            
ATOM   3657  HN  LYS X 224      33.294  41.406  72.498  0.00  0.00            
ATOM   3658  CA  LYS X 224      33.773  39.790  73.780  0.00  0.00            
ATOM   3659  HA  LYS X 224      34.675  40.372  73.897  0.00  0.00            
ATOM   3660  CB  LYS X 224      33.346  39.739  75.238  0.00  0.00            
ATOM   3661  HB1 LYS X 224      33.860  38.960  75.841  0.00  0.00            
ATOM   3662  HB2 LYS X 224      32.251  39.562  75.295  0.00  0.00            
ATOM   3663  CG  LYS X 224      33.758  41.062  75.974  0.00  0.00            
ATOM   3664  HG1 LYS X 224      34.842  41.255  75.826  0.00  0.00            
ATOM   3665  HG2 LYS X 224      33.755  40.883  77.071  0.00  0.00            
ATOM   3666  CD  LYS X 224      33.032  42.398  75.660  0.00  0.00            
ATOM   3667  HD1 LYS X 224      33.318  42.673  74.622  0.00  0.00            
ATOM   3668  HD2 LYS X 224      33.531  43.210  76.231  0.00  0.00            
ATOM   3669  CE  LYS X 224      31.525  42.519  75.811  0.00  0.00            
ATOM   3670  HE1 LYS X 224      30.994  41.934  75.030  0.00  0.00            
ATOM   3671  HE2 LYS X 224      31.204  43.580  75.733  0.00  0.00            
ATOM   3672  NZ  LYS X 224      31.127  42.060  77.115  0.00  0.00            
ATOM   3673  HZ1 LYS X 224      31.414  42.798  77.790  0.00  0.00            
ATOM   3674  HZ2 LYS X 224      31.571  41.143  77.323  0.00  0.00            
ATOM   3675  HZ3 LYS X 224      30.096  42.046  77.248  0.00  0.00            
ATOM   3676  C   LYS X 224      34.344  38.536  73.193  0.00  0.00            
ATOM   3677  O   LYS X 224      34.297  37.487  73.804  0.00  0.00            
ATOM   3678  N   ALA X 225      34.794  38.510  71.898  0.00  0.00            
ATOM   3679  HN  ALA X 225      34.791  39.294  71.283  0.00  0.00            
ATOM   3680  CA  ALA X 225      35.352  37.308  71.256  0.00  0.00            
ATOM   3681  HA  ALA X 225      35.312  36.483  71.952  0.00  0.00            
ATOM   3682  CB  ALA X 225      34.612  37.068  69.918  0.00  0.00            
ATOM   3683  HB1 ALA X 225      34.535  37.933  69.226  0.00  0.00            
ATOM   3684  HB2 ALA X 225      33.604  36.612  70.011  0.00  0.00            
ATOM   3685  HB3 ALA X 225      35.178  36.275  69.383  0.00  0.00            
ATOM   3686  C   ALA X 225      36.847  37.677  70.992  0.00  0.00            
ATOM   3687  O   ALA X 225      37.534  36.952  70.280  0.00  0.00            
ATOM   3688  N   TYR X 226      37.346  38.798  71.635  0.00  0.00            
ATOM   3689  HN  TYR X 226      36.795  39.315  72.286  0.00  0.00            
ATOM   3690  CA  TYR X 226      38.727  39.222  71.717  0.00  0.00            
ATOM   3691  HA  TYR X 226      39.434  38.407  71.669  0.00  0.00            
ATOM   3692  CB  TYR X 226      39.007  40.108  70.414  0.00  0.00            
ATOM   3693  HB1 TYR X 226      38.310  40.970  70.340  0.00  0.00            
ATOM   3694  HB2 TYR X 226      38.801  39.491  69.513  0.00  0.00            
ATOM   3695  CG  TYR X 226      40.428  40.440  70.256  0.00  0.00            
ATOM   3696  CD1 TYR X 226      40.627  41.735  69.876  0.00  0.00            
ATOM   3697  HD1 TYR X 226      39.829  42.445  69.718  0.00  0.00            
ATOM   3698  CE1 TYR X 226      41.984  42.255  69.883  0.00  0.00            
ATOM   3699  HE1 TYR X 226      42.117  43.326  69.830  0.00  0.00            
ATOM   3700  CZ  TYR X 226      43.048  41.461  70.060  0.00  0.00            
ATOM   3701  OH  TYR X 226      44.298  42.107  70.235  0.00  0.00            
ATOM   3702  HH  TYR X 226      44.855  41.511  70.740  0.00  0.00            
ATOM   3703  CD2 TYR X 226      41.564  39.601  70.354  0.00  0.00            
ATOM   3704  HD2 TYR X 226      41.506  38.523  70.395  0.00  0.00            
ATOM   3705  CE2 TYR X 226      42.856  40.075  70.317  0.00  0.00            
ATOM   3706  HE2 TYR X 226      43.670  39.399  70.534  0.00  0.00            
ATOM   3707  C   TYR X 226      38.678  40.059  73.009  0.00  0.00            
ATOM   3708  O   TYR X 226      37.668  40.780  73.272  0.00  0.00            
ATOM   3709  N   GLU X 227      39.772  40.019  73.807  0.00  0.00            
ATOM   3710  HN  GLU X 227      40.554  39.458  73.546  0.00  0.00            
ATOM   3711  CA  GLU X 227      39.977  40.907  74.922  0.00  0.00            
ATOM   3712  HA  GLU X 227      40.798  40.459  75.462  0.00  0.00            
ATOM   3713  CB  GLU X 227      40.400  42.285  74.329  0.00  0.00            
ATOM   3714  HB1 GLU X 227      40.250  43.039  75.131  0.00  0.00            
ATOM   3715  HB2 GLU X 227      39.738  42.604  73.496  0.00  0.00            
ATOM   3716  CG  GLU X 227      41.799  42.316  73.745  0.00  0.00            
ATOM   3717  HG1 GLU X 227      42.052  43.324  73.352  0.00  0.00            
ATOM   3718  HG2 GLU X 227      41.749  41.701  72.821  0.00  0.00            
ATOM   3719  CD  GLU X 227      42.883  41.877  74.644  0.00  0.00            
ATOM   3720  OE1 GLU X 227      43.128  42.572  75.694  0.00  0.00            
ATOM   3721  OE2 GLU X 227      43.517  40.814  74.409  0.00  0.00            
ATOM   3722  C   GLU X 227      38.857  40.857  75.963  0.00  0.00            
ATOM   3723  O   GLU X 227      38.382  41.877  76.501  0.00  0.00            
ATOM   3724  N   ILE X 228      38.537  39.674  76.421  0.00  0.00            
ATOM   3725  HN  ILE X 228      38.891  38.851  75.985  0.00  0.00            
ATOM   3726  CA  ILE X 228      37.428  39.427  77.357  0.00  0.00            
ATOM   3727  HA  ILE X 228      36.519  39.832  76.938  0.00  0.00            
ATOM   3728  CB  ILE X 228      37.173  37.925  77.559  0.00  0.00            
ATOM   3729  HB  ILE X 228      38.098  37.324  77.694  0.00  0.00            
ATOM   3730  CG2 ILE X 228      36.238  37.775  78.765  0.00  0.00            
ATOM   3731 HG21 ILE X 228      35.846  36.736  78.808  0.00  0.00            
ATOM   3732 HG22 ILE X 228      35.415  38.519  78.714  0.00  0.00            
ATOM   3733 HG23 ILE X 228      36.792  37.956  79.711  0.00  0.00            
ATOM   3734  CG1 ILE X 228      36.507  37.347  76.233  0.00  0.00            
ATOM   3735 HG11 ILE X 228      36.667  38.018  75.363  0.00  0.00            
ATOM   3736 HG12 ILE X 228      35.443  37.544  76.486  0.00  0.00            
ATOM   3737  CD  ILE X 228      36.916  35.904  75.831  0.00  0.00            
ATOM   3738  HD1 ILE X 228      38.019  35.874  75.707  0.00  0.00            
ATOM   3739  HD2 ILE X 228      36.489  35.644  74.838  0.00  0.00            
ATOM   3740  HD3 ILE X 228      36.423  35.152  76.483  0.00  0.00            
ATOM   3741  C   ILE X 228      37.569  40.214  78.762  0.00  0.00            
ATOM   3742  O   ILE X 228      36.669  40.769  79.337  0.00  0.00            
ATOM   3743  N   GLN X 229      38.857  40.196  79.277  0.00  0.00            
ATOM   3744  HN  GLN X 229      39.595  39.726  78.799  0.00  0.00            
ATOM   3745  CA  GLN X 229      39.164  40.880  80.530  0.00  0.00            
ATOM   3746  HA  GLN X 229      38.317  40.898  81.201  0.00  0.00            
ATOM   3747  CB  GLN X 229      40.315  40.140  81.343  0.00  0.00            
ATOM   3748  HB1 GLN X 229      40.422  40.711  82.291  0.00  0.00            
ATOM   3749  HB2 GLN X 229      41.291  40.233  80.822  0.00  0.00            
ATOM   3750  CG  GLN X 229      40.074  38.708  81.752  0.00  0.00            
ATOM   3751  HG1 GLN X 229      40.771  38.314  82.522  0.00  0.00            
ATOM   3752  HG2 GLN X 229      40.356  38.076  80.884  0.00  0.00            
ATOM   3753  CD  GLN X 229      38.620  38.309  82.104  0.00  0.00            
ATOM   3754  OE1 GLN X 229      37.827  39.010  82.763  0.00  0.00            
ATOM   3755  NE2 GLN X 229      38.341  36.998  81.929  0.00  0.00            
ATOM   3756 HE21 GLN X 229      37.381  36.736  82.029  0.00  0.00            
ATOM   3757 HE22 GLN X 229      38.969  36.302  81.582  0.00  0.00            
ATOM   3758  C   GLN X 229      39.558  42.318  80.300  0.00  0.00            
ATOM   3759  O   GLN X 229      40.562  42.683  79.703  0.00  0.00            
ATOM   3760  N   LYS X 230      38.728  43.245  80.858  0.00  0.00            
ATOM   3761  HN  LYS X 230      37.929  42.966  81.386  0.00  0.00            
ATOM   3762  CA  LYS X 230      38.977  44.633  80.927  0.00  0.00            
ATOM   3763  HA  LYS X 230      38.191  45.017  81.561  0.00  0.00            
ATOM   3764  CB  LYS X 230      40.334  45.061  81.601  0.00  0.00            
ATOM   3765  HB1 LYS X 230      40.459  46.164  81.647  0.00  0.00            
ATOM   3766  HB2 LYS X 230      41.303  44.747  81.157  0.00  0.00            
ATOM   3767  CG  LYS X 230      40.440  44.540  83.050  0.00  0.00            
ATOM   3768  HG1 LYS X 230      41.420  44.833  83.485  0.00  0.00            
ATOM   3769  HG2 LYS X 230      40.476  43.430  83.031  0.00  0.00            
ATOM   3770  CD  LYS X 230      39.458  45.036  84.065  0.00  0.00            
ATOM   3771  HD1 LYS X 230      38.541  44.470  83.795  0.00  0.00            
ATOM   3772  HD2 LYS X 230      39.309  46.112  83.833  0.00  0.00            
ATOM   3773  CE  LYS X 230      39.818  44.950  85.597  0.00  0.00            
ATOM   3774  HE1 LYS X 230      40.583  45.729  85.805  0.00  0.00            
ATOM   3775  HE2 LYS X 230      40.348  44.000  85.822  0.00  0.00            
ATOM   3776  NZ  LYS X 230      38.645  45.081  86.503  0.00  0.00            
ATOM   3777  HZ1 LYS X 230      38.332  46.073  86.487  0.00  0.00            
ATOM   3778  HZ2 LYS X 230      38.879  44.721  87.451  0.00  0.00            
ATOM   3779  HZ3 LYS X 230      37.843  44.465  86.262  0.00  0.00            
ATOM   3780  C   LYS X 230      38.856  45.462  79.650  0.00  0.00            
ATOM   3781  O   LYS X 230      38.053  46.394  79.626  0.00  0.00            
ATOM   3782  N   ASN X 231      39.788  45.260  78.746  0.00  0.00            
ATOM   3783  HN  ASN X 231      40.300  44.404  78.757  0.00  0.00            
ATOM   3784  CA  ASN X 231      40.071  46.029  77.542  0.00  0.00            
ATOM   3785  HA  ASN X 231      40.469  46.949  77.945  0.00  0.00            
ATOM   3786  CB  ASN X 231      41.291  45.341  76.855  0.00  0.00            
ATOM   3787  HB1 ASN X 231      41.628  45.967  76.001  0.00  0.00            
ATOM   3788  HB2 ASN X 231      40.906  44.330  76.601  0.00  0.00            
ATOM   3789  CG  ASN X 231      42.460  45.381  77.840  0.00  0.00            
ATOM   3790  OD1 ASN X 231      42.661  46.313  78.581  0.00  0.00            
ATOM   3791  ND2 ASN X 231      43.277  44.259  77.858  0.00  0.00            
ATOM   3792 HD21 ASN X 231      43.117  43.578  77.143  0.00  0.00            
ATOM   3793 HD22 ASN X 231      44.000  44.229  78.547  0.00  0.00            
ATOM   3794  C   ASN X 231      38.941  46.213  76.629  0.00  0.00            
ATOM   3795  O   ASN X 231      38.219  45.261  76.540  0.00  0.00            
ATOM   3796  N   LYS X 232      38.696  47.360  75.950  0.00  0.00            
ATOM   3797  HN  LYS X 232      39.417  48.036  76.079  0.00  0.00            
ATOM   3798  CA  LYS X 232      37.509  47.635  75.153  0.00  0.00            
ATOM   3799  HA  LYS X 232      37.196  46.675  74.771  0.00  0.00            
ATOM   3800  CB  LYS X 232      36.359  48.409  76.012  0.00  0.00            
ATOM   3801  HB1 LYS X 232      35.353  48.511  75.551  0.00  0.00            
ATOM   3802  HB2 LYS X 232      36.782  49.421  76.190  0.00  0.00            
ATOM   3803  CG  LYS X 232      36.265  47.843  77.465  0.00  0.00            
ATOM   3804  HG1 LYS X 232      37.256  47.914  77.963  0.00  0.00            
ATOM   3805  HG2 LYS X 232      36.025  46.766  77.337  0.00  0.00            
ATOM   3806  CD  LYS X 232      35.202  48.557  78.311  0.00  0.00            
ATOM   3807  HD1 LYS X 232      34.172  48.249  78.033  0.00  0.00            
ATOM   3808  HD2 LYS X 232      35.242  49.640  78.070  0.00  0.00            
ATOM   3809  CE  LYS X 232      35.602  48.632  79.839  0.00  0.00            
ATOM   3810  HE1 LYS X 232      34.866  49.317  80.312  0.00  0.00            
ATOM   3811  HE2 LYS X 232      36.612  49.087  79.927  0.00  0.00            
ATOM   3812  NZ  LYS X 232      35.564  47.283  80.438  0.00  0.00            
ATOM   3813  HZ1 LYS X 232      36.217  46.588  80.023  0.00  0.00            
ATOM   3814  HZ2 LYS X 232      34.548  47.095  80.320  0.00  0.00            
ATOM   3815  HZ3 LYS X 232      35.829  47.489  81.422  0.00  0.00            
ATOM   3816  C   LYS X 232      37.946  48.695  74.094  0.00  0.00            
ATOM   3817  O   LYS X 232      38.795  49.558  74.460  0.00  0.00            
ATOM   3818  N   PRO X 233      37.413  48.761  72.913  0.00  0.00            
ATOM   3819  CD  PRO X 233      36.283  47.892  72.569  0.00  0.00            
ATOM   3820  HD1 PRO X 233      35.281  48.173  72.959  0.00  0.00            
ATOM   3821  HD2 PRO X 233      36.418  46.796  72.685  0.00  0.00            
ATOM   3822  CA  PRO X 233      37.415  49.964  72.054  0.00  0.00            
ATOM   3823  HA  PRO X 233      38.433  50.038  71.702  0.00  0.00            
ATOM   3824  CB  PRO X 233      36.411  49.614  70.889  0.00  0.00            
ATOM   3825  HB1 PRO X 233      36.751  49.792  69.846  0.00  0.00            
ATOM   3826  HB2 PRO X 233      35.460  50.169  71.033  0.00  0.00            
ATOM   3827  CG  PRO X 233      36.152  48.107  71.023  0.00  0.00            
ATOM   3828  HG1 PRO X 233      35.195  47.820  70.537  0.00  0.00            
ATOM   3829  HG2 PRO X 233      37.043  47.725  70.480  0.00  0.00            
ATOM   3830  C   PRO X 233      37.134  51.322  72.693  0.00  0.00            
ATOM   3831  O   PRO X 233      36.156  51.394  73.466  0.00  0.00            
ATOM   3832  N   ARG X 234      38.017  52.322  72.395  0.00  0.00            
ATOM   3833  HN  ARG X 234      38.813  52.180  71.811  0.00  0.00            
ATOM   3834  CA  ARG X 234      38.061  53.662  72.964  0.00  0.00            
ATOM   3835  HA  ARG X 234      37.312  53.712  73.740  0.00  0.00            
ATOM   3836  CB  ARG X 234      39.345  53.905  73.780  0.00  0.00            
ATOM   3837  HB1 ARG X 234      39.337  54.922  74.227  0.00  0.00            
ATOM   3838  HB2 ARG X 234      40.111  53.892  72.975  0.00  0.00            
ATOM   3839  CG  ARG X 234      39.687  52.905  74.901  0.00  0.00            
ATOM   3840  HG1 ARG X 234      40.749  53.084  75.171  0.00  0.00            
ATOM   3841  HG2 ARG X 234      39.715  51.876  74.482  0.00  0.00            
ATOM   3842  CD  ARG X 234      38.879  53.064  76.231  0.00  0.00            
ATOM   3843  HD1 ARG X 234      38.791  54.110  76.596  0.00  0.00            
ATOM   3844  HD2 ARG X 234      39.324  52.525  77.094  0.00  0.00            
ATOM   3845  NE  ARG X 234      37.461  52.576  76.016  0.00  0.00            
ATOM   3846  HE  ARG X 234      37.142  52.230  75.134  0.00  0.00            
ATOM   3847  CZ  ARG X 234      36.674  52.374  77.036  0.00  0.00            
ATOM   3848  NH1 ARG X 234      36.994  52.443  78.316  0.00  0.00            
ATOM   3849 HH11 ARG X 234      36.253  52.125  78.908  0.00  0.00            
ATOM   3850 HH12 ARG X 234      37.953  52.658  78.499  0.00  0.00            
ATOM   3851  NH2 ARG X 234      35.474  51.987  76.702  0.00  0.00            
ATOM   3852 HH21 ARG X 234      35.126  52.251  75.803  0.00  0.00            
ATOM   3853 HH22 ARG X 234      34.784  51.818  77.406  0.00  0.00            
ATOM   3854  C   ARG X 234      37.837  54.680  71.888  0.00  0.00            
ATOM   3855  O   ARG X 234      38.282  54.562  70.754  0.00  0.00            
ATOM   3856  N   ASN X 235      37.168  55.846  72.190  0.00  0.00            
ATOM   3857  HN  ASN X 235      36.862  55.996  73.127  0.00  0.00            
ATOM   3858  CA  ASN X 235      36.865  56.845  71.188  0.00  0.00            
ATOM   3859  HA  ASN X 235      36.300  57.621  71.683  0.00  0.00            
ATOM   3860  CB  ASN X 235      38.080  57.517  70.554  0.00  0.00            
ATOM   3861  HB1 ASN X 235      37.676  58.398  70.011  0.00  0.00            
ATOM   3862  HB2 ASN X 235      38.734  56.914  69.889  0.00  0.00            
ATOM   3863  CG  ASN X 235      38.946  58.262  71.656  0.00  0.00            
ATOM   3864  OD1 ASN X 235      38.605  58.400  72.809  0.00  0.00            
ATOM   3865  ND2 ASN X 235      40.095  58.746  71.204  0.00  0.00            
ATOM   3866 HD21 ASN X 235      40.713  59.219  71.831  0.00  0.00            
ATOM   3867 HD22 ASN X 235      40.087  58.721  70.204  0.00  0.00            
ATOM   3868  C   ASN X 235      35.995  56.299  70.058  0.00  0.00            
ATOM   3869  O   ASN X 235      36.353  56.261  68.867  0.00  0.00            
ATOM   3870  N   ASP X 236      34.783  55.860  70.469  0.00  0.00            
ATOM   3871  HN  ASP X 236      34.446  55.974  71.400  0.00  0.00            
ATOM   3872  CA  ASP X 236      33.819  55.314  69.609  0.00  0.00            
ATOM   3873  HA  ASP X 236      34.263  54.455  69.128  0.00  0.00            
ATOM   3874  CB  ASP X 236      32.601  54.795  70.538  0.00  0.00            
ATOM   3875  HB1 ASP X 236      31.890  54.247  69.884  0.00  0.00            
ATOM   3876  HB2 ASP X 236      32.190  55.774  70.865  0.00  0.00            
ATOM   3877  CG  ASP X 236      33.082  53.944  71.680  0.00  0.00            
ATOM   3878  OD1 ASP X 236      32.247  53.718  72.594  0.00  0.00            
ATOM   3879  OD2 ASP X 236      34.160  53.275  71.519  0.00  0.00            
ATOM   3880  C   ASP X 236      33.270  56.317  68.678  0.00  0.00            
ATOM   3881  O   ASP X 236      32.920  55.927  67.571  0.00  0.00            
ATOM   3882  N   ASP X 237      33.042  57.575  69.065  0.00  0.00            
ATOM   3883  HN  ASP X 237      33.091  57.810  70.033  0.00  0.00            
ATOM   3884  CA  ASP X 237      32.574  58.617  68.107  0.00  0.00            
ATOM   3885  HA  ASP X 237      31.705  58.250  67.582  0.00  0.00            
ATOM   3886  CB  ASP X 237      32.126  59.871  68.904  0.00  0.00            
ATOM   3887  HB1 ASP X 237      31.901  60.734  68.241  0.00  0.00            
ATOM   3888  HB2 ASP X 237      32.973  60.336  69.452  0.00  0.00            
ATOM   3889  CG  ASP X 237      31.040  59.624  69.910  0.00  0.00            
ATOM   3890  OD1 ASP X 237      29.960  59.267  69.477  0.00  0.00            
ATOM   3891  OD2 ASP X 237      31.275  59.826  71.149  0.00  0.00            
ATOM   3892  C   ASP X 237      33.593  58.931  67.042  0.00  0.00            
ATOM   3893  O   ASP X 237      33.273  59.047  65.809  0.00  0.00            
ATOM   3894  N   ILE X 238      34.904  58.921  67.400  0.00  0.00            
ATOM   3895  HN  ILE X 238      35.245  59.040  68.329  0.00  0.00            
ATOM   3896  CA  ILE X 238      35.939  58.898  66.315  0.00  0.00            
ATOM   3897  HA  ILE X 238      35.699  59.755  65.704  0.00  0.00            
ATOM   3898  CB  ILE X 238      37.297  58.940  66.930  0.00  0.00            
ATOM   3899  HB  ILE X 238      37.525  58.080  67.596  0.00  0.00            
ATOM   3900  CG2 ILE X 238      38.419  58.711  65.808  0.00  0.00            
ATOM   3901 HG21 ILE X 238      38.254  59.464  65.008  0.00  0.00            
ATOM   3902 HG22 ILE X 238      38.209  57.673  65.473  0.00  0.00            
ATOM   3903 HG23 ILE X 238      39.458  58.855  66.174  0.00  0.00            
ATOM   3904  CG1 ILE X 238      37.435  60.273  67.715  0.00  0.00            
ATOM   3905 HG11 ILE X 238      38.480  60.178  68.079  0.00  0.00            
ATOM   3906 HG12 ILE X 238      36.703  60.339  68.549  0.00  0.00            
ATOM   3907  CD  ILE X 238      37.347  61.537  66.839  0.00  0.00            
ATOM   3908  HD1 ILE X 238      37.769  62.318  67.506  0.00  0.00            
ATOM   3909  HD2 ILE X 238      36.272  61.726  66.632  0.00  0.00            
ATOM   3910  HD3 ILE X 238      37.935  61.504  65.897  0.00  0.00            
ATOM   3911  C   ILE X 238      35.753  57.682  65.346  0.00  0.00            
ATOM   3912  O   ILE X 238      35.789  57.834  64.141  0.00  0.00            
ATOM   3913  N   PHE X 239      35.529  56.507  65.897  0.00  0.00            
ATOM   3914  HN  PHE X 239      35.477  56.349  66.880  0.00  0.00            
ATOM   3915  CA  PHE X 239      35.303  55.290  65.137  0.00  0.00            
ATOM   3916  HA  PHE X 239      36.131  55.108  64.469  0.00  0.00            
ATOM   3917  CB  PHE X 239      35.319  54.028  66.091  0.00  0.00            
ATOM   3918  HB1 PHE X 239      34.540  54.192  66.866  0.00  0.00            
ATOM   3919  HB2 PHE X 239      36.251  53.818  66.658  0.00  0.00            
ATOM   3920  CG  PHE X 239      34.984  52.718  65.498  0.00  0.00            
ATOM   3921  CD1 PHE X 239      34.086  51.931  66.233  0.00  0.00            
ATOM   3922  HD1 PHE X 239      33.887  52.190  67.262  0.00  0.00            
ATOM   3923  CE1 PHE X 239      33.443  50.840  65.552  0.00  0.00            
ATOM   3924  HE1 PHE X 239      32.666  50.389  66.153  0.00  0.00            
ATOM   3925  CZ  PHE X 239      33.803  50.475  64.234  0.00  0.00            
ATOM   3926  HZ  PHE X 239      33.291  49.728  63.645  0.00  0.00            
ATOM   3927  CD2 PHE X 239      35.372  52.300  64.177  0.00  0.00            
ATOM   3928  HD2 PHE X 239      35.976  53.027  63.654  0.00  0.00            
ATOM   3929  CE2 PHE X 239      34.760  51.234  63.551  0.00  0.00            
ATOM   3930  HE2 PHE X 239      35.051  50.994  62.539  0.00  0.00            
ATOM   3931  C   PHE X 239      33.984  55.213  64.302  0.00  0.00            
ATOM   3932  O   PHE X 239      34.029  54.715  63.206  0.00  0.00            
ATOM   3933  N   LYS X 240      32.849  55.861  64.764  0.00  0.00            
ATOM   3934  HN  LYS X 240      32.884  56.302  65.657  0.00  0.00            
ATOM   3935  CA  LYS X 240      31.668  55.942  63.915  0.00  0.00            
ATOM   3936  HA  LYS X 240      31.362  54.957  63.596  0.00  0.00            
ATOM   3937  CB  LYS X 240      30.448  56.595  64.531  0.00  0.00            
ATOM   3938  HB1 LYS X 240      29.827  56.738  63.620  0.00  0.00            
ATOM   3939  HB2 LYS X 240      30.803  57.562  64.948  0.00  0.00            
ATOM   3940  CG  LYS X 240      29.907  55.844  65.788  0.00  0.00            
ATOM   3941  HG1 LYS X 240      30.740  55.244  66.212  0.00  0.00            
ATOM   3942  HG2 LYS X 240      29.182  55.086  65.422  0.00  0.00            
ATOM   3943  CD  LYS X 240      29.267  56.784  66.856  0.00  0.00            
ATOM   3944  HD1 LYS X 240      28.271  57.097  66.476  0.00  0.00            
ATOM   3945  HD2 LYS X 240      29.876  57.709  66.946  0.00  0.00            
ATOM   3946  CE  LYS X 240      29.171  55.992  68.134  0.00  0.00            
ATOM   3947  HE1 LYS X 240      30.165  55.637  68.482  0.00  0.00            
ATOM   3948  HE2 LYS X 240      28.589  55.046  68.097  0.00  0.00            
ATOM   3949  NZ  LYS X 240      28.736  56.910  69.213  0.00  0.00            
ATOM   3950  HZ1 LYS X 240      29.329  57.762  69.156  0.00  0.00            
ATOM   3951  HZ2 LYS X 240      28.837  56.617  70.205  0.00  0.00            
ATOM   3952  HZ3 LYS X 240      27.756  57.233  69.083  0.00  0.00            
ATOM   3953  C   LYS X 240      32.000  56.827  62.757  0.00  0.00            
ATOM   3954  O   LYS X 240      31.759  56.459  61.641  0.00  0.00            
ATOM   3955  N   ILE X 241      32.729  57.959  63.026  0.00  0.00            
ATOM   3956  HN  ILE X 241      32.809  58.357  63.936  0.00  0.00            
ATOM   3957  CA  ILE X 241      33.124  58.833  61.968  0.00  0.00            
ATOM   3958  HA  ILE X 241      32.236  58.946  61.364  0.00  0.00            
ATOM   3959  CB  ILE X 241      33.530  60.239  62.551  0.00  0.00            
ATOM   3960  HB  ILE X 241      34.332  60.058  63.299  0.00  0.00            
ATOM   3961  CG2 ILE X 241      34.118  61.093  61.408  0.00  0.00            
ATOM   3962 HG21 ILE X 241      34.983  60.624  60.892  0.00  0.00            
ATOM   3963 HG22 ILE X 241      34.557  62.073  61.697  0.00  0.00            
ATOM   3964 HG23 ILE X 241      33.238  61.339  60.777  0.00  0.00            
ATOM   3965  CG1 ILE X 241      32.275  60.801  63.286  0.00  0.00            
ATOM   3966 HG11 ILE X 241      31.816  60.191  64.093  0.00  0.00            
ATOM   3967 HG12 ILE X 241      31.552  61.012  62.470  0.00  0.00            
ATOM   3968  CD  ILE X 241      32.637  62.183  64.035  0.00  0.00            
ATOM   3969  HD1 ILE X 241      31.686  62.692  64.303  0.00  0.00            
ATOM   3970  HD2 ILE X 241      33.182  62.820  63.307  0.00  0.00            
ATOM   3971  HD3 ILE X 241      33.186  62.052  64.992  0.00  0.00            
ATOM   3972  C   ILE X 241      34.043  58.220  60.959  0.00  0.00            
ATOM   3973  O   ILE X 241      33.833  58.203  59.761  0.00  0.00            
ATOM   3974  N   ILE X 242      35.103  57.488  61.477  0.00  0.00            
ATOM   3975  HN  ILE X 242      35.222  57.530  62.466  0.00  0.00            
ATOM   3976  CA  ILE X 242      35.963  56.717  60.555  0.00  0.00            
ATOM   3977  HA  ILE X 242      36.398  57.416  59.855  0.00  0.00            
ATOM   3978  CB  ILE X 242      37.197  56.054  61.370  0.00  0.00            
ATOM   3979  HB  ILE X 242      36.764  55.321  62.085  0.00  0.00            
ATOM   3980  CG2 ILE X 242      37.937  55.231  60.362  0.00  0.00            
ATOM   3981 HG21 ILE X 242      38.937  54.898  60.715  0.00  0.00            
ATOM   3982 HG22 ILE X 242      38.050  55.781  59.403  0.00  0.00            
ATOM   3983 HG23 ILE X 242      37.339  54.314  60.177  0.00  0.00            
ATOM   3984  CG1 ILE X 242      38.076  57.083  62.069  0.00  0.00            
ATOM   3985 HG11 ILE X 242      37.593  58.019  62.422  0.00  0.00            
ATOM   3986 HG12 ILE X 242      38.811  57.516  61.356  0.00  0.00            
ATOM   3987  CD  ILE X 242      38.919  56.380  63.124  0.00  0.00            
ATOM   3988  HD1 ILE X 242      39.463  55.498  62.726  0.00  0.00            
ATOM   3989  HD2 ILE X 242      38.308  55.987  63.965  0.00  0.00            
ATOM   3990  HD3 ILE X 242      39.566  57.211  63.477  0.00  0.00            
ATOM   3991  C   ILE X 242      35.254  55.711  59.609  0.00  0.00            
ATOM   3992  O   ILE X 242      35.469  55.519  58.442  0.00  0.00            
ATOM   3993  N   MET X 243      34.404  54.867  60.246  0.00  0.00            
ATOM   3994  HN  MET X 243      34.208  54.993  61.215  0.00  0.00            
ATOM   3995  CA  MET X 243      33.601  53.902  59.559  0.00  0.00            
ATOM   3996  HA  MET X 243      34.243  53.246  58.990  0.00  0.00            
ATOM   3997  CB  MET X 243      32.796  53.081  60.626  0.00  0.00            
ATOM   3998  HB1 MET X 243      32.311  53.805  61.316  0.00  0.00            
ATOM   3999  HB2 MET X 243      33.443  52.466  61.287  0.00  0.00            
ATOM   4000  CG  MET X 243      31.633  52.167  60.166  0.00  0.00            
ATOM   4001  HG1 MET X 243      30.811  52.743  59.691  0.00  0.00            
ATOM   4002  HG2 MET X 243      31.174  51.764  61.094  0.00  0.00            
ATOM   4003  SD  MET X 243      32.183  50.842  59.080  0.00  0.00            
ATOM   4004  CE  MET X 243      30.486  50.617  58.296  0.00  0.00            
ATOM   4005  HE1 MET X 243      29.767  50.088  58.957  0.00  0.00            
ATOM   4006  HE2 MET X 243      30.456  50.024  57.357  0.00  0.00            
ATOM   4007  HE3 MET X 243      30.047  51.625  58.139  0.00  0.00            
ATOM   4008  C   MET X 243      32.661  54.520  58.463  0.00  0.00            
ATOM   4009  O   MET X 243      32.539  53.972  57.368  0.00  0.00            
ATOM   4010  N   ALA X 244      31.867  55.626  58.648  0.00  0.00            
ATOM   4011  HN  ALA X 244      31.869  56.080  59.535  0.00  0.00            
ATOM   4012  CA  ALA X 244      31.199  56.376  57.674  0.00  0.00            
ATOM   4013  HA  ALA X 244      30.381  55.819  57.242  0.00  0.00            
ATOM   4014  CB  ALA X 244      30.465  57.631  58.293  0.00  0.00            
ATOM   4015  HB1 ALA X 244      30.075  58.336  57.529  0.00  0.00            
ATOM   4016  HB2 ALA X 244      31.215  58.181  58.900  0.00  0.00            
ATOM   4017  HB3 ALA X 244      29.572  57.278  58.851  0.00  0.00            
ATOM   4018  C   ALA X 244      32.088  56.849  56.561  0.00  0.00            
ATOM   4019  O   ALA X 244      31.725  56.674  55.406  0.00  0.00            
ATOM   4020  N   ILE X 245      33.258  57.495  56.803  0.00  0.00            
ATOM   4021  HN  ILE X 245      33.551  57.664  57.741  0.00  0.00            
ATOM   4022  CA  ILE X 245      34.154  57.908  55.773  0.00  0.00            
ATOM   4023  HA  ILE X 245      33.557  58.545  55.136  0.00  0.00            
ATOM   4024  CB  ILE X 245      35.352  58.763  56.271  0.00  0.00            
ATOM   4025  HB  ILE X 245      35.828  58.055  56.983  0.00  0.00            
ATOM   4026  CG2 ILE X 245      36.486  59.138  55.242  0.00  0.00            
ATOM   4027 HG21 ILE X 245      37.006  60.063  55.573  0.00  0.00            
ATOM   4028 HG22 ILE X 245      36.134  59.277  54.198  0.00  0.00            
ATOM   4029 HG23 ILE X 245      37.258  58.341  55.305  0.00  0.00            
ATOM   4030  CG1 ILE X 245      34.885  59.960  57.119  0.00  0.00            
ATOM   4031 HG11 ILE X 245      34.120  59.731  57.892  0.00  0.00            
ATOM   4032 HG12 ILE X 245      34.299  60.652  56.478  0.00  0.00            
ATOM   4033  CD  ILE X 245      35.974  60.688  57.887  0.00  0.00            
ATOM   4034  HD1 ILE X 245      36.566  61.248  57.132  0.00  0.00            
ATOM   4035  HD2 ILE X 245      36.651  59.979  58.411  0.00  0.00            
ATOM   4036  HD3 ILE X 245      35.647  61.527  58.537  0.00  0.00            
ATOM   4037  C   ILE X 245      34.676  56.781  54.878  0.00  0.00            
ATOM   4038  O   ILE X 245      34.651  56.968  53.626  0.00  0.00            
ATOM   4039  N   VAL X 246      35.082  55.641  55.444  0.00  0.00            
ATOM   4040  HN  VAL X 246      35.197  55.636  56.434  0.00  0.00            
ATOM   4041  CA  VAL X 246      35.428  54.412  54.735  0.00  0.00            
ATOM   4042  HA  VAL X 246      36.246  54.671  54.079  0.00  0.00            
ATOM   4043  CB  VAL X 246      36.086  53.407  55.712  0.00  0.00            
ATOM   4044  HB  VAL X 246      35.485  53.115  56.600  0.00  0.00            
ATOM   4045  CG1 VAL X 246      36.546  52.137  54.893  0.00  0.00            
ATOM   4046 HG11 VAL X 246      37.249  52.452  54.092  0.00  0.00            
ATOM   4047 HG12 VAL X 246      35.755  51.575  54.351  0.00  0.00            
ATOM   4048 HG13 VAL X 246      37.158  51.494  55.560  0.00  0.00            
ATOM   4049  CG2 VAL X 246      37.403  54.147  56.136  0.00  0.00            
ATOM   4050 HG21 VAL X 246      38.130  53.315  56.255  0.00  0.00            
ATOM   4051 HG22 VAL X 246      37.253  54.580  57.149  0.00  0.00            
ATOM   4052 HG23 VAL X 246      37.807  54.883  55.408  0.00  0.00            
ATOM   4053  C   VAL X 246      34.277  53.788  53.930  0.00  0.00            
ATOM   4054  O   VAL X 246      34.494  53.288  52.790  0.00  0.00            
ATOM   4055  N   LEU X 247      33.036  53.707  54.450  0.00  0.00            
ATOM   4056  HN  LEU X 247      32.890  53.969  55.401  0.00  0.00            
ATOM   4057  CA  LEU X 247      31.879  53.248  53.792  0.00  0.00            
ATOM   4058  HA  LEU X 247      32.079  52.228  53.498  0.00  0.00            
ATOM   4059  CB  LEU X 247      30.647  53.205  54.844  0.00  0.00            
ATOM   4060  HB1 LEU X 247      30.465  54.263  55.128  0.00  0.00            
ATOM   4061  HB2 LEU X 247      30.935  52.631  55.751  0.00  0.00            
ATOM   4062  CG  LEU X 247      29.259  52.623  54.273  0.00  0.00            
ATOM   4063  HG  LEU X 247      29.181  52.827  53.184  0.00  0.00            
ATOM   4064  CD1 LEU X 247      29.269  51.093  54.472  0.00  0.00            
ATOM   4065 HD11 LEU X 247      30.098  50.719  53.834  0.00  0.00            
ATOM   4066 HD12 LEU X 247      28.368  50.552  54.113  0.00  0.00            
ATOM   4067 HD13 LEU X 247      29.404  50.858  55.550  0.00  0.00            
ATOM   4068  CD2 LEU X 247      28.157  53.251  55.061  0.00  0.00            
ATOM   4069 HD21 LEU X 247      28.403  53.151  56.140  0.00  0.00            
ATOM   4070 HD22 LEU X 247      27.264  52.615  54.884  0.00  0.00            
ATOM   4071 HD23 LEU X 247      28.059  54.313  54.748  0.00  0.00            
ATOM   4072  C   LEU X 247      31.422  54.058  52.666  0.00  0.00            
ATOM   4073  O   LEU X 247      31.248  53.566  51.584  0.00  0.00            
ATOM   4074  N   PHE X 248      31.251  55.396  52.817  0.00  0.00            
ATOM   4075  HN  PHE X 248      31.408  55.761  53.731  0.00  0.00            
ATOM   4076  CA  PHE X 248      30.893  56.263  51.737  0.00  0.00            
ATOM   4077  HA  PHE X 248      30.107  55.816  51.147  0.00  0.00            
ATOM   4078  CB  PHE X 248      30.393  57.635  52.275  0.00  0.00            
ATOM   4079  HB1 PHE X 248      30.309  58.463  51.538  0.00  0.00            
ATOM   4080  HB2 PHE X 248      31.228  57.897  52.959  0.00  0.00            
ATOM   4081  CG  PHE X 248      29.052  57.500  53.004  0.00  0.00            
ATOM   4082  CD1 PHE X 248      28.853  58.138  54.300  0.00  0.00            
ATOM   4083  HD1 PHE X 248      29.621  58.708  54.801  0.00  0.00            
ATOM   4084  CE1 PHE X 248      27.578  58.122  54.909  0.00  0.00            
ATOM   4085  HE1 PHE X 248      27.541  58.573  55.890  0.00  0.00            
ATOM   4086  CZ  PHE X 248      26.571  57.337  54.437  0.00  0.00            
ATOM   4087  HZ  PHE X 248      25.660  57.172  54.993  0.00  0.00            
ATOM   4088  CD2 PHE X 248      27.998  56.736  52.505  0.00  0.00            
ATOM   4089  HD2 PHE X 248      28.062  56.316  51.512  0.00  0.00            
ATOM   4090  CE2 PHE X 248      26.761  56.636  53.223  0.00  0.00            
ATOM   4091  HE2 PHE X 248      25.982  55.967  52.889  0.00  0.00            
ATOM   4092  C   PHE X 248      31.997  56.434  50.684  0.00  0.00            
ATOM   4093  O   PHE X 248      31.794  56.435  49.469  0.00  0.00            
ATOM   4094  N   PHE X 249      33.279  56.438  51.090  0.00  0.00            
ATOM   4095  HN  PHE X 249      33.444  56.535  52.068  0.00  0.00            
ATOM   4096  CA  PHE X 249      34.379  56.328  50.073  0.00  0.00            
ATOM   4097  HA  PHE X 249      34.278  57.080  49.304  0.00  0.00            
ATOM   4098  CB  PHE X 249      35.680  56.518  50.817  0.00  0.00            
ATOM   4099  HB1 PHE X 249      35.743  55.715  51.583  0.00  0.00            
ATOM   4100  HB2 PHE X 249      35.633  57.460  51.404  0.00  0.00            
ATOM   4101  CG  PHE X 249      36.977  56.459  50.074  0.00  0.00            
ATOM   4102  CD1 PHE X 249      37.742  55.257  49.901  0.00  0.00            
ATOM   4103  HD1 PHE X 249      37.478  54.327  50.381  0.00  0.00            
ATOM   4104  CE1 PHE X 249      39.064  55.351  49.365  0.00  0.00            
ATOM   4105  HE1 PHE X 249      39.669  54.489  49.128  0.00  0.00            
ATOM   4106  CZ  PHE X 249      39.535  56.673  48.942  0.00  0.00            
ATOM   4107  HZ  PHE X 249      40.554  56.706  48.587  0.00  0.00            
ATOM   4108  CD2 PHE X 249      37.435  57.676  49.614  0.00  0.00            
ATOM   4109  HD2 PHE X 249      36.790  58.535  49.725  0.00  0.00            
ATOM   4110  CE2 PHE X 249      38.698  57.779  49.021  0.00  0.00            
ATOM   4111  HE2 PHE X 249      39.041  58.783  48.820  0.00  0.00            
ATOM   4112  C   PHE X 249      34.374  54.959  49.267  0.00  0.00            
ATOM   4113  O   PHE X 249      34.641  54.896  48.064  0.00  0.00            
ATOM   4114  N   PHE X 250      34.081  53.857  49.932  0.00  0.00            
ATOM   4115  HN  PHE X 250      34.047  53.885  50.928  0.00  0.00            
ATOM   4116  CA  PHE X 250      34.184  52.541  49.235  0.00  0.00            
ATOM   4117  HA  PHE X 250      35.010  52.532  48.539  0.00  0.00            
ATOM   4118  CB  PHE X 250      34.277  51.400  50.298  0.00  0.00            
ATOM   4119  HB1 PHE X 250      33.611  51.380  51.187  0.00  0.00            
ATOM   4120  HB2 PHE X 250      35.310  51.560  50.673  0.00  0.00            
ATOM   4121  CG  PHE X 250      34.245  50.096  49.620  0.00  0.00            
ATOM   4122  CD1 PHE X 250      33.086  49.244  49.775  0.00  0.00            
ATOM   4123  HD1 PHE X 250      32.237  49.689  50.273  0.00  0.00            
ATOM   4124  CE1 PHE X 250      33.134  47.902  49.408  0.00  0.00            
ATOM   4125  HE1 PHE X 250      32.244  47.309  49.558  0.00  0.00            
ATOM   4126  CZ  PHE X 250      34.264  47.402  48.903  0.00  0.00            
ATOM   4127  HZ  PHE X 250      34.267  46.333  48.752  0.00  0.00            
ATOM   4128  CD2 PHE X 250      35.367  49.540  48.977  0.00  0.00            
ATOM   4129  HD2 PHE X 250      36.219  50.200  48.919  0.00  0.00            
ATOM   4130  CE2 PHE X 250      35.315  48.202  48.579  0.00  0.00            
ATOM   4131  HE2 PHE X 250      36.190  47.750  48.134  0.00  0.00            
ATOM   4132  C   PHE X 250      32.955  52.475  48.386  0.00  0.00            
ATOM   4133  O   PHE X 250      33.029  51.940  47.286  0.00  0.00            
ATOM   4134  N   PHE X 251      31.869  53.080  48.727  0.00  0.00            
ATOM   4135  HN  PHE X 251      31.859  53.431  49.659  0.00  0.00            
ATOM   4136  CA  PHE X 251      30.737  53.173  47.830  0.00  0.00            
ATOM   4137  HA  PHE X 251      30.434  52.154  47.635  0.00  0.00            
ATOM   4138  CB  PHE X 251      29.612  53.778  48.690  0.00  0.00            
ATOM   4139  HB1 PHE X 251      30.069  54.666  49.176  0.00  0.00            
ATOM   4140  HB2 PHE X 251      29.412  53.080  49.531  0.00  0.00            
ATOM   4141  CG  PHE X 251      28.317  54.102  47.936  0.00  0.00            
ATOM   4142  CD1 PHE X 251      27.503  53.069  47.615  0.00  0.00            
ATOM   4143  HD1 PHE X 251      27.702  52.057  47.933  0.00  0.00            
ATOM   4144  CE1 PHE X 251      26.391  53.377  46.883  0.00  0.00            
ATOM   4145  HE1 PHE X 251      25.875  52.499  46.525  0.00  0.00            
ATOM   4146  CZ  PHE X 251      25.980  54.708  46.522  0.00  0.00            
ATOM   4147  HZ  PHE X 251      25.099  54.757  45.899  0.00  0.00            
ATOM   4148  CD2 PHE X 251      28.023  55.466  47.618  0.00  0.00            
ATOM   4149  HD2 PHE X 251      28.550  56.360  47.917  0.00  0.00            
ATOM   4150  CE2 PHE X 251      26.833  55.750  46.861  0.00  0.00            
ATOM   4151  HE2 PHE X 251      26.628  56.720  46.432  0.00  0.00            
ATOM   4152  C   PHE X 251      30.987  53.888  46.491  0.00  0.00            
ATOM   4153  O   PHE X 251      30.668  53.329  45.466  0.00  0.00            
ATOM   4154  N   SER X 252      31.711  55.013  46.548  0.00  0.00            
ATOM   4155  HN  SER X 252      31.908  55.360  47.461  0.00  0.00            
ATOM   4156  CA  SER X 252      32.136  55.853  45.450  0.00  0.00            
ATOM   4157  HA  SER X 252      31.280  56.034  44.817  0.00  0.00            
ATOM   4158  CB  SER X 252      32.718  57.157  45.932  0.00  0.00            
ATOM   4159  HB1 SER X 252      32.937  57.810  45.059  0.00  0.00            
ATOM   4160  HB2 SER X 252      33.630  56.920  46.520  0.00  0.00            
ATOM   4161  OG  SER X 252      31.743  57.807  46.767  0.00  0.00            
ATOM   4162  HG1 SER X 252      32.341  58.456  47.144  0.00  0.00            
ATOM   4163  C   SER X 252      33.171  55.131  44.588  0.00  0.00            
ATOM   4164  O   SER X 252      33.148  55.172  43.369  0.00  0.00            
ATOM   4165  N   TRP X 253      34.118  54.373  45.251  0.00  0.00            
ATOM   4166  HN  TRP X 253      34.119  54.617  46.218  0.00  0.00            
ATOM   4167  CA  TRP X 253      35.154  53.605  44.614  0.00  0.00            
ATOM   4168  HA  TRP X 253      35.771  54.283  44.043  0.00  0.00            
ATOM   4169  CB  TRP X 253      35.962  52.950  45.771  0.00  0.00            
ATOM   4170  HB1 TRP X 253      35.210  52.268  46.221  0.00  0.00            
ATOM   4171  HB2 TRP X 253      36.179  53.694  46.566  0.00  0.00            
ATOM   4172  CG  TRP X 253      37.326  52.454  45.380  0.00  0.00            
ATOM   4173  CD1 TRP X 253      38.629  53.019  45.359  0.00  0.00            
ATOM   4174  HD1 TRP X 253      38.806  54.051  45.624  0.00  0.00            
ATOM   4175  NE1 TRP X 253      39.478  52.102  44.930  0.00  0.00            
ATOM   4176  HE1 TRP X 253      40.418  52.172  45.186  0.00  0.00            
ATOM   4177  CE2 TRP X 253      38.849  50.943  44.581  0.00  0.00            
ATOM   4178  CD2 TRP X 253      37.529  51.106  44.979  0.00  0.00            
ATOM   4179  CE3 TRP X 253      36.646  50.053  44.705  0.00  0.00            
ATOM   4180  HE3 TRP X 253      35.585  50.229  44.806  0.00  0.00            
ATOM   4181  CZ3 TRP X 253      37.107  48.887  44.072  0.00  0.00            
ATOM   4182  HZ3 TRP X 253      36.328  48.173  43.845  0.00  0.00            
ATOM   4183  CZ2 TRP X 253      39.341  49.772  44.018  0.00  0.00            
ATOM   4184  HZ2 TRP X 253      40.396  49.666  43.815  0.00  0.00            
ATOM   4185  CH2 TRP X 253      38.481  48.685  43.824  0.00  0.00            
ATOM   4186  HH2 TRP X 253      38.882  47.783  43.386  0.00  0.00            
ATOM   4187  C   TRP X 253      34.656  52.614  43.603  0.00  0.00            
ATOM   4188  O   TRP X 253      35.272  52.575  42.553  0.00  0.00            
ATOM   4189  N   ILE X 254      33.682  51.702  43.918  0.00  0.00            
ATOM   4190  HN  ILE X 254      33.232  51.772  44.805  0.00  0.00            
ATOM   4191  CA  ILE X 254      33.302  50.585  43.116  0.00  0.00            
ATOM   4192  HA  ILE X 254      34.196  50.037  42.858  0.00  0.00            
ATOM   4193  CB  ILE X 254      32.294  49.680  43.899  0.00  0.00            
ATOM   4194  HB  ILE X 254      31.401  50.268  44.204  0.00  0.00            
ATOM   4195  CG2 ILE X 254      31.840  48.535  43.015  0.00  0.00            
ATOM   4196 HG21 ILE X 254      31.327  48.963  42.127  0.00  0.00            
ATOM   4197 HG22 ILE X 254      31.182  47.801  43.528  0.00  0.00            
ATOM   4198 HG23 ILE X 254      32.618  47.823  42.667  0.00  0.00            
ATOM   4199  CG1 ILE X 254      32.876  48.939  45.169  0.00  0.00            
ATOM   4200 HG11 ILE X 254      33.245  49.596  45.986  0.00  0.00            
ATOM   4201 HG12 ILE X 254      33.756  48.347  44.837  0.00  0.00            
ATOM   4202  CD  ILE X 254      31.837  48.104  45.977  0.00  0.00            
ATOM   4203  HD1 ILE X 254      31.305  47.277  45.460  0.00  0.00            
ATOM   4204  HD2 ILE X 254      31.087  48.788  46.428  0.00  0.00            
ATOM   4205  HD3 ILE X 254      32.200  47.490  46.829  0.00  0.00            
ATOM   4206  C   ILE X 254      32.799  50.988  41.783  0.00  0.00            
ATOM   4207  O   ILE X 254      33.316  50.396  40.845  0.00  0.00            
ATOM   4208  N   PRO X 255      31.922  51.891  41.428  0.00  0.00            
ATOM   4209  CD  PRO X 255      30.979  52.491  42.401  0.00  0.00            
ATOM   4210  HD1 PRO X 255      31.660  52.908  43.173  0.00  0.00            
ATOM   4211  HD2 PRO X 255      30.247  51.707  42.691  0.00  0.00            
ATOM   4212  CA  PRO X 255      31.627  52.303  40.042  0.00  0.00            
ATOM   4213  HA  PRO X 255      31.542  51.447  39.390  0.00  0.00            
ATOM   4214  CB  PRO X 255      30.302  53.112  40.136  0.00  0.00            
ATOM   4215  HB1 PRO X 255      29.430  52.430  40.034  0.00  0.00            
ATOM   4216  HB2 PRO X 255      30.216  53.995  39.467  0.00  0.00            
ATOM   4217  CG  PRO X 255      30.375  53.597  41.574  0.00  0.00            
ATOM   4218  HG1 PRO X 255      30.857  54.598  41.576  0.00  0.00            
ATOM   4219  HG2 PRO X 255      29.352  53.806  41.953  0.00  0.00            
ATOM   4220  C   PRO X 255      32.768  53.192  39.504  0.00  0.00            
ATOM   4221  O   PRO X 255      32.984  53.277  38.299  0.00  0.00            
ATOM   4222  N   HSD X 256      33.407  54.001  40.324  0.00  0.00            
ATOM   4223  HN  HSD X 256      33.169  54.029  41.291  0.00  0.00            
ATOM   4224  CA  HSD X 256      34.539  54.778  39.914  0.00  0.00            
ATOM   4225  HA  HSD X 256      34.276  55.489  39.144  0.00  0.00            
ATOM   4226  CB  HSD X 256      34.993  55.788  41.011  0.00  0.00            
ATOM   4227  HB1 HSD X 256      35.223  55.264  41.963  0.00  0.00            
ATOM   4228  HB2 HSD X 256      34.107  56.428  41.212  0.00  0.00            
ATOM   4229  ND1 HSD X 256      37.438  56.552  40.558  0.00  0.00            
ATOM   4230  HD1 HSD X 256      37.910  55.845  41.085  0.00  0.00            
ATOM   4231  CG  HSD X 256      36.122  56.729  40.521  0.00  0.00            
ATOM   4232  CE1 HSD X 256      38.024  57.662  40.172  0.00  0.00            
ATOM   4233  HE1 HSD X 256      39.078  57.833  39.955  0.00  0.00            
ATOM   4234  NE2 HSD X 256      37.093  58.624  39.810  0.00  0.00            
ATOM   4235  CD2 HSD X 256      35.917  58.008  40.041  0.00  0.00            
ATOM   4236  HD2 HSD X 256      34.962  58.495  39.886  0.00  0.00            
ATOM   4237  C   HSD X 256      35.716  53.968  39.381  0.00  0.00            
ATOM   4238  O   HSD X 256      36.339  54.322  38.367  0.00  0.00            
ATOM   4239  N   GLN X 257      36.117  52.797  40.033  0.00  0.00            
ATOM   4240  HN  GLN X 257      35.856  52.655  40.985  0.00  0.00            
ATOM   4241  CA  GLN X 257      37.146  51.977  39.436  0.00  0.00            
ATOM   4242  HA  GLN X 257      38.048  52.525  39.205  0.00  0.00            
ATOM   4243  CB  GLN X 257      37.701  50.901  40.406  0.00  0.00            
ATOM   4244  HB1 GLN X 257      37.005  50.053  40.585  0.00  0.00            
ATOM   4245  HB2 GLN X 257      38.008  51.303  41.396  0.00  0.00            
ATOM   4246  CG  GLN X 257      38.905  50.001  39.927  0.00  0.00            
ATOM   4247  HG1 GLN X 257      38.506  49.341  39.127  0.00  0.00            
ATOM   4248  HG2 GLN X 257      39.324  49.437  40.787  0.00  0.00            
ATOM   4249  CD  GLN X 257      40.072  50.788  39.214  0.00  0.00            
ATOM   4250  OE1 GLN X 257      40.502  50.642  38.070  0.00  0.00            
ATOM   4251  NE2 GLN X 257      40.709  51.660  40.053  0.00  0.00            
ATOM   4252 HE21 GLN X 257      40.445  51.722  41.016  0.00  0.00            
ATOM   4253 HE22 GLN X 257      40.996  52.461  39.527  0.00  0.00            
ATOM   4254  C   GLN X 257      36.679  51.305  38.245  0.00  0.00            
ATOM   4255  O   GLN X 257      37.404  51.213  37.300  0.00  0.00            
ATOM   4256  N   ILE X 258      35.443  50.708  38.281  0.00  0.00            
ATOM   4257  HN  ILE X 258      34.969  50.660  39.156  0.00  0.00            
ATOM   4258  CA  ILE X 258      34.857  50.033  37.183  0.00  0.00            
ATOM   4259  HA  ILE X 258      35.567  49.295  36.840  0.00  0.00            
ATOM   4260  CB  ILE X 258      33.430  49.413  37.638  0.00  0.00            
ATOM   4261  HB  ILE X 258      32.818  50.107  38.253  0.00  0.00            
ATOM   4262  CG2 ILE X 258      32.581  49.053  36.404  0.00  0.00            
ATOM   4263 HG21 ILE X 258      32.181  49.953  35.891  0.00  0.00            
ATOM   4264 HG22 ILE X 258      31.600  48.587  36.640  0.00  0.00            
ATOM   4265 HG23 ILE X 258      33.207  48.502  35.670  0.00  0.00            
ATOM   4266  CG1 ILE X 258      33.772  48.197  38.605  0.00  0.00            
ATOM   4267 HG11 ILE X 258      34.363  48.570  39.469  0.00  0.00            
ATOM   4268 HG12 ILE X 258      34.398  47.449  38.073  0.00  0.00            
ATOM   4269  CD  ILE X 258      32.491  47.456  39.129  0.00  0.00            
ATOM   4270  HD1 ILE X 258      31.930  47.040  38.265  0.00  0.00            
ATOM   4271  HD2 ILE X 258      31.775  48.114  39.666  0.00  0.00            
ATOM   4272  HD3 ILE X 258      32.840  46.610  39.759  0.00  0.00            
ATOM   4273  C   ILE X 258      34.648  50.893  35.896  0.00  0.00            
ATOM   4274  O   ILE X 258      35.120  50.452  34.832  0.00  0.00            
ATOM   4275  N   PHE X 259      34.186  52.164  36.056  0.00  0.00            
ATOM   4276  HN  PHE X 259      33.932  52.540  36.943  0.00  0.00            
ATOM   4277  CA  PHE X 259      34.205  53.159  34.987  0.00  0.00            
ATOM   4278  HA  PHE X 259      33.918  52.635  34.087  0.00  0.00            
ATOM   4279  CB  PHE X 259      33.103  54.296  35.108  0.00  0.00            
ATOM   4280  HB1 PHE X 259      33.136  55.128  34.373  0.00  0.00            
ATOM   4281  HB2 PHE X 259      33.209  54.661  36.153  0.00  0.00            
ATOM   4282  CG  PHE X 259      31.653  53.677  34.970  0.00  0.00            
ATOM   4283  CD1 PHE X 259      30.816  53.652  36.013  0.00  0.00            
ATOM   4284  HD1 PHE X 259      30.963  54.228  36.915  0.00  0.00            
ATOM   4285  CE1 PHE X 259      29.562  52.937  35.995  0.00  0.00            
ATOM   4286  HE1 PHE X 259      29.008  52.674  36.884  0.00  0.00            
ATOM   4287  CZ  PHE X 259      29.262  52.192  34.841  0.00  0.00            
ATOM   4288  HZ  PHE X 259      28.438  51.508  34.981  0.00  0.00            
ATOM   4289  CD2 PHE X 259      31.342  52.913  33.799  0.00  0.00            
ATOM   4290  HD2 PHE X 259      32.018  52.765  32.970  0.00  0.00            
ATOM   4291  CE2 PHE X 259      30.086  52.236  33.743  0.00  0.00            
ATOM   4292  HE2 PHE X 259      29.832  51.519  32.977  0.00  0.00            
ATOM   4293  C   PHE X 259      35.535  53.780  34.534  0.00  0.00            
ATOM   4294  O   PHE X 259      35.792  53.959  33.356  0.00  0.00            
ATOM   4295  N   THR X 260      36.424  54.039  35.539  0.00  0.00            
ATOM   4296  HN  THR X 260      36.145  53.784  36.462  0.00  0.00            
ATOM   4297  CA  THR X 260      37.830  54.432  35.256  0.00  0.00            
ATOM   4298  HA  THR X 260      37.699  55.319  34.654  0.00  0.00            
ATOM   4299  CB  THR X 260      38.687  54.886  36.403  0.00  0.00            
ATOM   4300  HB  THR X 260      38.733  53.996  37.068  0.00  0.00            
ATOM   4301  OG1 THR X 260      38.053  56.046  36.987  0.00  0.00            
ATOM   4302  HG1 THR X 260      37.266  55.696  37.411  0.00  0.00            
ATOM   4303  CG2 THR X 260      40.062  55.441  36.005  0.00  0.00            
ATOM   4304 HG21 THR X 260      40.755  54.772  35.452  0.00  0.00            
ATOM   4305 HG22 THR X 260      40.647  55.772  36.889  0.00  0.00            
ATOM   4306 HG23 THR X 260      39.959  56.297  35.304  0.00  0.00            
ATOM   4307  C   THR X 260      38.607  53.426  34.450  0.00  0.00            
ATOM   4308  O   THR X 260      39.281  53.738  33.441  0.00  0.00            
ATOM   4309  N   PHE X 261      38.350  52.141  34.753  0.00  0.00            
ATOM   4310  HN  PHE X 261      37.806  52.075  35.586  0.00  0.00            
ATOM   4311  CA  PHE X 261      39.026  50.939  34.232  0.00  0.00            
ATOM   4312  HA  PHE X 261      40.072  51.155  34.075  0.00  0.00            
ATOM   4313  CB  PHE X 261      38.859  49.637  35.070  0.00  0.00            
ATOM   4314  HB1 PHE X 261      37.857  49.160  35.015  0.00  0.00            
ATOM   4315  HB2 PHE X 261      38.940  49.851  36.157  0.00  0.00            
ATOM   4316  CG  PHE X 261      39.911  48.577  34.780  0.00  0.00            
ATOM   4317  CD1 PHE X 261      41.063  48.542  35.546  0.00  0.00            
ATOM   4318  HD1 PHE X 261      41.263  49.185  36.391  0.00  0.00            
ATOM   4319  CE1 PHE X 261      42.098  47.634  35.189  0.00  0.00            
ATOM   4320  HE1 PHE X 261      42.957  47.579  35.842  0.00  0.00            
ATOM   4321  CZ  PHE X 261      41.939  46.666  34.215  0.00  0.00            
ATOM   4322  HZ  PHE X 261      42.755  46.000  33.978  0.00  0.00            
ATOM   4323  CD2 PHE X 261      39.712  47.656  33.794  0.00  0.00            
ATOM   4324  HD2 PHE X 261      38.834  47.651  33.165  0.00  0.00            
ATOM   4325  CE2 PHE X 261      40.720  46.732  33.422  0.00  0.00            
ATOM   4326  HE2 PHE X 261      40.631  46.006  32.627  0.00  0.00            
ATOM   4327  C   PHE X 261      38.682  50.713  32.751  0.00  0.00            
ATOM   4328  O   PHE X 261      39.556  50.332  31.971  0.00  0.00            
ATOM   4329  N   LEU X 262      37.357  51.014  32.457  0.00  0.00            
ATOM   4330  HN  LEU X 262      36.759  51.081  33.251  0.00  0.00            
ATOM   4331  CA  LEU X 262      36.827  50.937  31.131  0.00  0.00            
ATOM   4332  HA  LEU X 262      37.139  50.024  30.647  0.00  0.00            
ATOM   4333  CB  LEU X 262      35.249  50.977  31.172  0.00  0.00            
ATOM   4334  HB1 LEU X 262      34.765  51.135  30.185  0.00  0.00            
ATOM   4335  HB2 LEU X 262      34.810  51.843  31.713  0.00  0.00            
ATOM   4336  CG  LEU X 262      34.618  49.622  31.664  0.00  0.00            
ATOM   4337  HG  LEU X 262      35.162  49.311  32.582  0.00  0.00            
ATOM   4338  CD1 LEU X 262      33.196  49.945  32.163  0.00  0.00            
ATOM   4339 HD11 LEU X 262      32.656  49.037  32.507  0.00  0.00            
ATOM   4340 HD12 LEU X 262      32.664  50.491  31.355  0.00  0.00            
ATOM   4341 HD13 LEU X 262      33.315  50.631  33.028  0.00  0.00            
ATOM   4342  CD2 LEU X 262      34.524  48.454  30.718  0.00  0.00            
ATOM   4343 HD21 LEU X 262      33.967  47.601  31.162  0.00  0.00            
ATOM   4344 HD22 LEU X 262      35.578  48.184  30.490  0.00  0.00            
ATOM   4345 HD23 LEU X 262      34.159  48.857  29.749  0.00  0.00            
ATOM   4346  C   LEU X 262      37.390  52.044  30.230  0.00  0.00            
ATOM   4347  O   LEU X 262      37.615  51.877  29.020  0.00  0.00            
ATOM   4348  N   ASP X 263      37.586  53.226  30.820  0.00  0.00            
ATOM   4349  HN  ASP X 263      37.400  53.399  31.784  0.00  0.00            
ATOM   4350  CA  ASP X 263      38.088  54.443  30.175  0.00  0.00            
ATOM   4351  HA  ASP X 263      37.547  54.536  29.245  0.00  0.00            
ATOM   4352  CB  ASP X 263      37.869  55.519  31.207  0.00  0.00            
ATOM   4353  HB1 ASP X 263      38.663  55.532  31.983  0.00  0.00            
ATOM   4354  HB2 ASP X 263      36.822  55.440  31.572  0.00  0.00            
ATOM   4355  CG  ASP X 263      38.038  56.846  30.485  0.00  0.00            
ATOM   4356  OD1 ASP X 263      37.659  57.002  29.315  0.00  0.00            
ATOM   4357  OD2 ASP X 263      38.593  57.831  31.072  0.00  0.00            
ATOM   4358  C   ASP X 263      39.542  54.272  29.631  0.00  0.00            
ATOM   4359  O   ASP X 263      39.898  54.433  28.503  0.00  0.00            
ATOM   4360  N   VAL X 264      40.399  53.659  30.461  0.00  0.00            
ATOM   4361  HN  VAL X 264      40.209  53.538  31.432  0.00  0.00            
ATOM   4362  CA  VAL X 264      41.739  53.217  30.066  0.00  0.00            
ATOM   4363  HA  VAL X 264      42.260  54.102  29.730  0.00  0.00            
ATOM   4364  CB  VAL X 264      42.438  52.431  31.236  0.00  0.00            
ATOM   4365  HB  VAL X 264      41.748  51.571  31.375  0.00  0.00            
ATOM   4366  CG1 VAL X 264      43.827  51.897  30.792  0.00  0.00            
ATOM   4367 HG11 VAL X 264      43.711  51.079  30.049  0.00  0.00            
ATOM   4368 HG12 VAL X 264      44.352  51.447  31.661  0.00  0.00            
ATOM   4369 HG13 VAL X 264      44.420  52.612  30.183  0.00  0.00            
ATOM   4370  CG2 VAL X 264      42.498  53.275  32.491  0.00  0.00            
ATOM   4371 HG21 VAL X 264      41.532  53.526  32.979  0.00  0.00            
ATOM   4372 HG22 VAL X 264      42.954  54.231  32.158  0.00  0.00            
ATOM   4373 HG23 VAL X 264      43.187  52.862  33.258  0.00  0.00            
ATOM   4374  C   VAL X 264      41.629  52.208  28.838  0.00  0.00            
ATOM   4375  O   VAL X 264      42.227  52.375  27.760  0.00  0.00            
ATOM   4376  N   LEU X 265      40.802  51.205  28.909  0.00  0.00            
ATOM   4377  HN  LEU X 265      40.161  51.160  29.670  0.00  0.00            
ATOM   4378  CA  LEU X 265      40.583  50.333  27.776  0.00  0.00            
ATOM   4379  HA  LEU X 265      41.507  50.016  27.315  0.00  0.00            
ATOM   4380  CB  LEU X 265      39.749  49.119  28.253  0.00  0.00            
ATOM   4381  HB1 LEU X 265      39.048  48.893  27.422  0.00  0.00            
ATOM   4382  HB2 LEU X 265      39.116  49.384  29.127  0.00  0.00            
ATOM   4383  CG  LEU X 265      40.605  47.965  28.664  0.00  0.00            
ATOM   4384  HG  LEU X 265      41.408  47.942  27.897  0.00  0.00            
ATOM   4385  CD1 LEU X 265      41.462  48.248  29.902  0.00  0.00            
ATOM   4386 HD11 LEU X 265      42.055  49.186  29.859  0.00  0.00            
ATOM   4387 HD12 LEU X 265      42.141  47.383  30.064  0.00  0.00            
ATOM   4388 HD13 LEU X 265      40.747  48.369  30.743  0.00  0.00            
ATOM   4389  CD2 LEU X 265      39.722  46.696  28.744  0.00  0.00            
ATOM   4390 HD21 LEU X 265      38.969  46.663  27.928  0.00  0.00            
ATOM   4391 HD22 LEU X 265      39.100  46.697  29.664  0.00  0.00            
ATOM   4392 HD23 LEU X 265      40.411  45.825  28.771  0.00  0.00            
ATOM   4393  C   LEU X 265      40.041  50.905  26.579  0.00  0.00            
ATOM   4394  O   LEU X 265      40.462  50.468  25.505  0.00  0.00            
ATOM   4395  N   ILE X 266      39.109  51.832  26.665  0.00  0.00            
ATOM   4396  HN  ILE X 266      38.651  52.025  27.529  0.00  0.00            
ATOM   4397  CA  ILE X 266      38.562  52.449  25.458  0.00  0.00            
ATOM   4398  HA  ILE X 266      38.200  51.754  24.715  0.00  0.00            
ATOM   4399  CB  ILE X 266      37.385  53.408  25.779  0.00  0.00            
ATOM   4400  HB  ILE X 266      37.625  53.999  26.689  0.00  0.00            
ATOM   4401  CG2 ILE X 266      36.925  54.398  24.571  0.00  0.00            
ATOM   4402 HG21 ILE X 266      36.664  53.720  23.730  0.00  0.00            
ATOM   4403 HG22 ILE X 266      37.675  55.177  24.314  0.00  0.00            
ATOM   4404 HG23 ILE X 266      35.971  54.946  24.733  0.00  0.00            
ATOM   4405  CG1 ILE X 266      36.070  52.578  26.175  0.00  0.00            
ATOM   4406 HG11 ILE X 266      36.292  51.638  26.724  0.00  0.00            
ATOM   4407 HG12 ILE X 266      35.451  52.210  25.328  0.00  0.00            
ATOM   4408  CD  ILE X 266      35.320  53.403  27.252  0.00  0.00            
ATOM   4409  HD1 ILE X 266      35.708  53.270  28.285  0.00  0.00            
ATOM   4410  HD2 ILE X 266      34.279  53.027  27.155  0.00  0.00            
ATOM   4411  HD3 ILE X 266      35.359  54.492  27.039  0.00  0.00            
ATOM   4412  C   ILE X 266      39.674  53.305  24.748  0.00  0.00            
ATOM   4413  O   ILE X 266      39.902  53.084  23.537  0.00  0.00            
ATOM   4414  N   GLN X 267      40.433  54.100  25.462  0.00  0.00            
ATOM   4415  HN  GLN X 267      40.281  54.085  26.447  0.00  0.00            
ATOM   4416  CA  GLN X 267      41.447  54.993  25.017  0.00  0.00            
ATOM   4417  HA  GLN X 267      41.141  55.552  24.145  0.00  0.00            
ATOM   4418  CB  GLN X 267      41.727  56.027  26.123  0.00  0.00            
ATOM   4419  HB1 GLN X 267      42.611  56.663  25.899  0.00  0.00            
ATOM   4420  HB2 GLN X 267      41.956  55.514  27.081  0.00  0.00            
ATOM   4421  CG  GLN X 267      40.612  56.983  26.486  0.00  0.00            
ATOM   4422  HG1 GLN X 267      40.861  57.663  27.328  0.00  0.00            
ATOM   4423  HG2 GLN X 267      39.726  56.377  26.772  0.00  0.00            
ATOM   4424  CD  GLN X 267      40.304  57.896  25.326  0.00  0.00            
ATOM   4425  OE1 GLN X 267      41.081  58.018  24.396  0.00  0.00            
ATOM   4426  NE2 GLN X 267      39.064  58.501  25.289  0.00  0.00            
ATOM   4427 HE21 GLN X 267      38.347  58.262  25.944  0.00  0.00            
ATOM   4428 HE22 GLN X 267      38.954  59.336  24.750  0.00  0.00            
ATOM   4429  C   GLN X 267      42.706  54.251  24.597  0.00  0.00            
ATOM   4430  O   GLN X 267      43.433  54.515  23.683  0.00  0.00            
ATOM   4431  N   LEU X 268      42.928  53.016  25.133  0.00  0.00            
ATOM   4432  HN  LEU X 268      42.304  52.677  25.833  0.00  0.00            
ATOM   4433  CA  LEU X 268      43.998  52.159  24.616  0.00  0.00            
ATOM   4434  HA  LEU X 268      44.881  52.670  24.262  0.00  0.00            
ATOM   4435  CB  LEU X 268      44.405  51.362  25.902  0.00  0.00            
ATOM   4436  HB1 LEU X 268      43.470  50.835  26.191  0.00  0.00            
ATOM   4437  HB2 LEU X 268      44.621  51.967  26.808  0.00  0.00            
ATOM   4438  CG  LEU X 268      45.505  50.287  25.846  0.00  0.00            
ATOM   4439  HG  LEU X 268      45.375  49.561  25.015  0.00  0.00            
ATOM   4440  CD1 LEU X 268      46.867  50.924  25.610  0.00  0.00            
ATOM   4441 HD11 LEU X 268      47.063  51.501  26.539  0.00  0.00            
ATOM   4442 HD12 LEU X 268      46.892  51.742  24.859  0.00  0.00            
ATOM   4443 HD13 LEU X 268      47.705  50.231  25.379  0.00  0.00            
ATOM   4444  CD2 LEU X 268      45.571  49.577  27.178  0.00  0.00            
ATOM   4445 HD21 LEU X 268      44.590  49.184  27.521  0.00  0.00            
ATOM   4446 HD22 LEU X 268      45.980  50.221  27.986  0.00  0.00            
ATOM   4447 HD23 LEU X 268      46.229  48.698  27.007  0.00  0.00            
ATOM   4448  C   LEU X 268      43.630  51.247  23.469  0.00  0.00            
ATOM   4449  O   LEU X 268      44.538  50.534  22.906  0.00  0.00            
ATOM   4450  N   GLY X 269      42.336  51.162  23.061  0.00  0.00            
ATOM   4451  HN  GLY X 269      41.702  51.621  23.679  0.00  0.00            
ATOM   4452  CA  GLY X 269      41.854  50.688  21.784  0.00  0.00            
ATOM   4453  HA1 GLY X 269      42.674  50.472  21.115  0.00  0.00            
ATOM   4454  HA2 GLY X 269      41.226  51.473  21.392  0.00  0.00            
ATOM   4455  C   GLY X 269      41.176  49.348  21.857  0.00  0.00            
ATOM   4456  O   GLY X 269      40.616  48.859  20.900  0.00  0.00            
ATOM   4457  N   ILE X 270      41.156  48.686  23.057  0.00  0.00            
ATOM   4458  HN  ILE X 270      41.699  49.045  23.812  0.00  0.00            
ATOM   4459  CA  ILE X 270      40.512  47.452  23.355  0.00  0.00            
ATOM   4460  HA  ILE X 270      40.851  46.726  22.631  0.00  0.00            
ATOM   4461  CB  ILE X 270      41.087  46.835  24.654  0.00  0.00            
ATOM   4462  HB  ILE X 270      41.039  47.547  25.505  0.00  0.00            
ATOM   4463  CG2 ILE X 270      40.214  45.673  25.041  0.00  0.00            
ATOM   4464 HG21 ILE X 270      40.215  44.926  24.218  0.00  0.00            
ATOM   4465 HG22 ILE X 270      39.230  45.951  25.477  0.00  0.00            
ATOM   4466 HG23 ILE X 270      40.625  45.147  25.930  0.00  0.00            
ATOM   4467  CG1 ILE X 270      42.614  46.368  24.421  0.00  0.00            
ATOM   4468 HG11 ILE X 270      43.093  47.334  24.152  0.00  0.00            
ATOM   4469 HG12 ILE X 270      42.589  45.753  23.496  0.00  0.00            
ATOM   4470  CD  ILE X 270      43.383  45.777  25.607  0.00  0.00            
ATOM   4471  HD1 ILE X 270      43.524  46.542  26.400  0.00  0.00            
ATOM   4472  HD2 ILE X 270      44.398  45.573  25.204  0.00  0.00            
ATOM   4473  HD3 ILE X 270      42.996  44.834  26.049  0.00  0.00            
ATOM   4474  C   ILE X 270      38.950  47.421  23.279  0.00  0.00            
ATOM   4475  O   ILE X 270      38.318  46.530  22.749  0.00  0.00            
ATOM   4476  N   ILE X 271      38.229  48.434  23.780  0.00  0.00            
ATOM   4477  HN  ILE X 271      38.610  49.159  24.350  0.00  0.00            
ATOM   4478  CA  ILE X 271      36.813  48.513  23.607  0.00  0.00            
ATOM   4479  HA  ILE X 271      36.327  47.574  23.390  0.00  0.00            
ATOM   4480  CB  ILE X 271      36.059  49.114  24.822  0.00  0.00            
ATOM   4481  HB  ILE X 271      36.482  50.121  25.024  0.00  0.00            
ATOM   4482  CG2 ILE X 271      34.531  49.181  24.505  0.00  0.00            
ATOM   4483 HG21 ILE X 271      34.077  49.622  25.418  0.00  0.00            
ATOM   4484 HG22 ILE X 271      33.954  48.232  24.462  0.00  0.00            
ATOM   4485 HG23 ILE X 271      34.334  49.848  23.639  0.00  0.00            
ATOM   4486  CG1 ILE X 271      36.414  48.337  26.165  0.00  0.00            
ATOM   4487 HG11 ILE X 271      37.493  48.543  26.330  0.00  0.00            
ATOM   4488 HG12 ILE X 271      36.249  47.268  25.909  0.00  0.00            
ATOM   4489  CD  ILE X 271      35.592  48.713  27.428  0.00  0.00            
ATOM   4490  HD1 ILE X 271      36.238  48.439  28.289  0.00  0.00            
ATOM   4491  HD2 ILE X 271      34.566  48.287  27.430  0.00  0.00            
ATOM   4492  HD3 ILE X 271      35.414  49.807  27.352  0.00  0.00            
ATOM   4493  C   ILE X 271      36.671  49.459  22.428  0.00  0.00            
ATOM   4494  O   ILE X 271      36.812  50.676  22.520  0.00  0.00            
ATOM   4495  N   ARG X 272      36.369  48.861  21.288  0.00  0.00            
ATOM   4496  HN  ARG X 272      36.104  47.901  21.336  0.00  0.00            
ATOM   4497  CA  ARG X 272      36.032  49.496  20.072  0.00  0.00            
ATOM   4498  HA  ARG X 272      36.680  50.359  20.029  0.00  0.00            
ATOM   4499  CB  ARG X 272      36.331  48.539  18.883  0.00  0.00            
ATOM   4500  HB1 ARG X 272      36.353  49.287  18.062  0.00  0.00            
ATOM   4501  HB2 ARG X 272      35.574  47.732  18.777  0.00  0.00            
ATOM   4502  CG  ARG X 272      37.709  47.861  18.908  0.00  0.00            
ATOM   4503  HG1 ARG X 272      37.702  47.296  19.864  0.00  0.00            
ATOM   4504  HG2 ARG X 272      38.510  48.624  18.804  0.00  0.00            
ATOM   4505  CD  ARG X 272      37.770  46.916  17.722  0.00  0.00            
ATOM   4506  HD1 ARG X 272      37.616  47.506  16.794  0.00  0.00            
ATOM   4507  HD2 ARG X 272      36.918  46.213  17.846  0.00  0.00            
ATOM   4508  NE  ARG X 272      39.032  46.211  17.659  0.00  0.00            
ATOM   4509  HE  ARG X 272      39.612  46.380  18.456  0.00  0.00            
ATOM   4510  CZ  ARG X 272      39.626  45.853  16.550  0.00  0.00            
ATOM   4511  NH1 ARG X 272      38.913  45.443  15.480  0.00  0.00            
ATOM   4512 HH11 ARG X 272      39.362  44.964  14.725  0.00  0.00            
ATOM   4513 HH12 ARG X 272      38.020  45.057  15.708  0.00  0.00            
ATOM   4514  NH2 ARG X 272      40.919  45.746  16.482  0.00  0.00            
ATOM   4515 HH21 ARG X 272      41.222  45.393  15.597  0.00  0.00            
ATOM   4516 HH22 ARG X 272      41.564  46.039  17.187  0.00  0.00            
ATOM   4517  C   ARG X 272      34.549  49.935  19.965  0.00  0.00            
ATOM   4518  O   ARG X 272      34.273  50.833  19.147  0.00  0.00            
ATOM   4519  N   ASP X 273      33.610  49.413  20.732  0.00  0.00            
ATOM   4520  HN  ASP X 273      33.781  48.740  21.447  0.00  0.00            
ATOM   4521  CA  ASP X 273      32.163  49.778  20.655  0.00  0.00            
ATOM   4522  HA  ASP X 273      31.732  49.884  19.670  0.00  0.00            
ATOM   4523  CB  ASP X 273      31.296  48.611  21.170  0.00  0.00            
ATOM   4524  HB1 ASP X 273      31.515  48.414  22.241  0.00  0.00            
ATOM   4525  HB2 ASP X 273      31.435  47.676  20.586  0.00  0.00            
ATOM   4526  CG  ASP X 273      29.799  48.833  21.140  0.00  0.00            
ATOM   4527  OD1 ASP X 273      29.091  47.902  21.537  0.00  0.00            
ATOM   4528  OD2 ASP X 273      29.273  49.944  20.896  0.00  0.00            
ATOM   4529  C   ASP X 273      31.893  51.195  21.297  0.00  0.00            
ATOM   4530  O   ASP X 273      32.285  51.516  22.436  0.00  0.00            
ATOM   4531  N   CYS X 274      31.227  52.049  20.496  0.00  0.00            
ATOM   4532  HN  CYS X 274      30.912  51.842  19.573  0.00  0.00            
ATOM   4533  CA  CYS X 274      31.087  53.455  20.786  0.00  0.00            
ATOM   4534  HA  CYS X 274      31.950  53.733  21.372  0.00  0.00            
ATOM   4535  CB  CYS X 274      31.165  54.303  19.512  0.00  0.00            
ATOM   4536  HB1 CYS X 274      30.902  55.359  19.738  0.00  0.00            
ATOM   4537  HB2 CYS X 274      30.349  53.962  18.840  0.00  0.00            
ATOM   4538  SG  CYS X 274      32.750  54.253  18.649  0.00  0.00            
ATOM   4539  C   CYS X 274      29.856  53.721  21.581  0.00  0.00            
ATOM   4540  O   CYS X 274      29.721  54.761  22.192  0.00  0.00            
ATOM   4541  N   ARG X 275      28.913  52.778  21.605  0.00  0.00            
ATOM   4542  HN  ARG X 275      29.061  51.868  21.226  0.00  0.00            
ATOM   4543  CA  ARG X 275      27.705  52.849  22.430  0.00  0.00            
ATOM   4544  HA  ARG X 275      27.241  53.824  22.406  0.00  0.00            
ATOM   4545  CB  ARG X 275      26.626  51.834  21.941  0.00  0.00            
ATOM   4546  HB1 ARG X 275      27.061  50.826  21.773  0.00  0.00            
ATOM   4547  HB2 ARG X 275      26.123  52.163  21.007  0.00  0.00            
ATOM   4548  CG  ARG X 275      25.475  51.629  22.967  0.00  0.00            
ATOM   4549  HG1 ARG X 275      25.148  52.609  23.376  0.00  0.00            
ATOM   4550  HG2 ARG X 275      25.837  51.020  23.824  0.00  0.00            
ATOM   4551  CD  ARG X 275      24.421  50.864  22.338  0.00  0.00            
ATOM   4552  HD1 ARG X 275      24.766  49.913  21.878  0.00  0.00            
ATOM   4553  HD2 ARG X 275      23.947  51.472  21.538  0.00  0.00            
ATOM   4554  NE  ARG X 275      23.259  50.554  23.303  0.00  0.00            
ATOM   4555  HE  ARG X 275      22.402  51.066  23.261  0.00  0.00            
ATOM   4556  CZ  ARG X 275      23.230  49.576  24.211  0.00  0.00            
ATOM   4557  NH1 ARG X 275      24.186  48.693  24.269  0.00  0.00            
ATOM   4558 HH11 ARG X 275      24.204  47.922  24.906  0.00  0.00            
ATOM   4559 HH12 ARG X 275      25.051  48.799  23.778  0.00  0.00            
ATOM   4560  NH2 ARG X 275      22.225  49.352  25.006  0.00  0.00            
ATOM   4561 HH21 ARG X 275      21.349  49.801  24.826  0.00  0.00            
ATOM   4562 HH22 ARG X 275      22.142  48.450  25.429  0.00  0.00            
ATOM   4563  C   ARG X 275      28.051  52.616  23.832  0.00  0.00            
ATOM   4564  O   ARG X 275      27.523  53.339  24.637  0.00  0.00            
ATOM   4565  N   ILE X 276      29.051  51.722  24.049  0.00  0.00            
ATOM   4566  HN  ILE X 276      29.495  51.193  23.330  0.00  0.00            
ATOM   4567  CA  ILE X 276      29.641  51.534  25.382  0.00  0.00            
ATOM   4568  HA  ILE X 276      28.899  51.500  26.165  0.00  0.00            
ATOM   4569  CB  ILE X 276      30.453  50.313  25.267  0.00  0.00            
ATOM   4570  HB  ILE X 276      31.291  50.385  24.541  0.00  0.00            
ATOM   4571  CG2 ILE X 276      31.094  49.838  26.592  0.00  0.00            
ATOM   4572 HG21 ILE X 276      31.993  50.460  26.794  0.00  0.00            
ATOM   4573 HG22 ILE X 276      31.350  48.792  26.319  0.00  0.00            
ATOM   4574 HG23 ILE X 276      30.390  49.646  27.430  0.00  0.00            
ATOM   4575  CG1 ILE X 276      29.535  49.093  24.697  0.00  0.00            
ATOM   4576 HG11 ILE X 276      30.122  48.150  24.691  0.00  0.00            
ATOM   4577 HG12 ILE X 276      29.348  49.170  23.604  0.00  0.00            
ATOM   4578  CD  ILE X 276      28.220  49.001  25.459  0.00  0.00            
ATOM   4579  HD1 ILE X 276      27.642  49.912  25.193  0.00  0.00            
ATOM   4580  HD2 ILE X 276      28.333  48.929  26.562  0.00  0.00            
ATOM   4581  HD3 ILE X 276      27.570  48.165  25.121  0.00  0.00            
ATOM   4582  C   ILE X 276      30.489  52.720  25.866  0.00  0.00            
ATOM   4583  O   ILE X 276      30.297  53.194  27.028  0.00  0.00            
ATOM   4584  N   ALA X 277      31.364  53.333  25.002  0.00  0.00            
ATOM   4585  HN  ALA X 277      31.531  52.804  24.173  0.00  0.00            
ATOM   4586  CA  ALA X 277      32.045  54.525  25.174  0.00  0.00            
ATOM   4587  HA  ALA X 277      32.672  54.370  26.040  0.00  0.00            
ATOM   4588  CB  ALA X 277      32.981  54.830  24.070  0.00  0.00            
ATOM   4589  HB1 ALA X 277      33.664  53.954  24.037  0.00  0.00            
ATOM   4590  HB2 ALA X 277      33.488  55.774  24.367  0.00  0.00            
ATOM   4591  HB3 ALA X 277      32.498  55.068  23.098  0.00  0.00            
ATOM   4592  C   ALA X 277      31.043  55.669  25.508  0.00  0.00            
ATOM   4593  O   ALA X 277      31.300  56.484  26.381  0.00  0.00            
ATOM   4594  N   ASP X 278      29.898  55.836  24.757  0.00  0.00            
ATOM   4595  HN  ASP X 278      29.671  55.256  23.978  0.00  0.00            
ATOM   4596  CA  ASP X 278      28.892  56.802  25.139  0.00  0.00            
ATOM   4597  HA  ASP X 278      29.347  57.781  25.176  0.00  0.00            
ATOM   4598  CB  ASP X 278      27.893  56.742  23.967  0.00  0.00            
ATOM   4599  HB1 ASP X 278      27.331  55.796  23.815  0.00  0.00            
ATOM   4600  HB2 ASP X 278      28.529  56.806  23.059  0.00  0.00            
ATOM   4601  CG  ASP X 278      26.750  57.859  23.923  0.00  0.00            
ATOM   4602  OD1 ASP X 278      25.794  57.537  23.138  0.00  0.00            
ATOM   4603  OD2 ASP X 278      26.680  58.849  24.687  0.00  0.00            
ATOM   4604  C   ASP X 278      28.213  56.551  26.563  0.00  0.00            
ATOM   4605  O   ASP X 278      27.893  57.451  27.324  0.00  0.00            
ATOM   4606  N   ILE X 279      28.039  55.288  26.970  0.00  0.00            
ATOM   4607  HN  ILE X 279      28.173  54.680  26.191  0.00  0.00            
ATOM   4608  CA  ILE X 279      27.557  54.821  28.259  0.00  0.00            
ATOM   4609  HA  ILE X 279      26.631  55.291  28.555  0.00  0.00            
ATOM   4610  CB  ILE X 279      27.219  53.370  28.255  0.00  0.00            
ATOM   4611  HB  ILE X 279      28.047  52.785  27.800  0.00  0.00            
ATOM   4612  CG2 ILE X 279      27.156  52.768  29.621  0.00  0.00            
ATOM   4613 HG21 ILE X 279      26.638  51.787  29.567  0.00  0.00            
ATOM   4614 HG22 ILE X 279      26.724  53.471  30.365  0.00  0.00            
ATOM   4615 HG23 ILE X 279      28.134  52.656  30.137  0.00  0.00            
ATOM   4616  CG1 ILE X 279      25.950  53.160  27.445  0.00  0.00            
ATOM   4617 HG11 ILE X 279      25.912  53.908  26.624  0.00  0.00            
ATOM   4618 HG12 ILE X 279      25.049  53.365  28.060  0.00  0.00            
ATOM   4619  CD  ILE X 279      25.725  51.700  26.895  0.00  0.00            
ATOM   4620  HD1 ILE X 279      25.886  50.904  27.653  0.00  0.00            
ATOM   4621  HD2 ILE X 279      26.447  51.496  26.076  0.00  0.00            
ATOM   4622  HD3 ILE X 279      24.670  51.704  26.546  0.00  0.00            
ATOM   4623  C   ILE X 279      28.567  55.270  29.381  0.00  0.00            
ATOM   4624  O   ILE X 279      28.229  55.952  30.342  0.00  0.00            
ATOM   4625  N   VAL X 280      29.876  55.015  29.141  0.00  0.00            
ATOM   4626  HN  VAL X 280      30.122  54.497  28.326  0.00  0.00            
ATOM   4627  CA  VAL X 280      31.039  55.404  29.956  0.00  0.00            
ATOM   4628  HA  VAL X 280      30.944  54.973  30.941  0.00  0.00            
ATOM   4629  CB  VAL X 280      32.328  54.754  29.504  0.00  0.00            
ATOM   4630  HB  VAL X 280      32.390  54.980  28.418  0.00  0.00            
ATOM   4631  CG1 VAL X 280      33.528  55.374  30.241  0.00  0.00            
ATOM   4632 HG11 VAL X 280      34.377  54.658  30.269  0.00  0.00            
ATOM   4633 HG12 VAL X 280      33.208  55.577  31.285  0.00  0.00            
ATOM   4634 HG13 VAL X 280      33.869  56.323  29.776  0.00  0.00            
ATOM   4635  CG2 VAL X 280      32.243  53.227  29.753  0.00  0.00            
ATOM   4636 HG21 VAL X 280      32.522  53.080  30.819  0.00  0.00            
ATOM   4637 HG22 VAL X 280      32.946  52.752  29.036  0.00  0.00            
ATOM   4638 HG23 VAL X 280      31.220  52.810  29.634  0.00  0.00            
ATOM   4639  C   VAL X 280      31.084  56.962  30.076  0.00  0.00            
ATOM   4640  O   VAL X 280      31.251  57.435  31.181  0.00  0.00            
ATOM   4641  N   ASP X 281      30.884  57.784  29.038  0.00  0.00            
ATOM   4642  HN  ASP X 281      30.750  57.326  28.163  0.00  0.00            
ATOM   4643  CA  ASP X 281      30.798  59.180  29.048  0.00  0.00            
ATOM   4644  HA  ASP X 281      31.497  59.543  29.787  0.00  0.00            
ATOM   4645  CB  ASP X 281      30.896  59.637  27.526  0.00  0.00            
ATOM   4646  HB1 ASP X 281      30.612  60.702  27.387  0.00  0.00            
ATOM   4647  HB2 ASP X 281      30.227  59.111  26.812  0.00  0.00            
ATOM   4648  CG  ASP X 281      32.347  59.665  27.092  0.00  0.00            
ATOM   4649  OD1 ASP X 281      32.648  59.804  25.849  0.00  0.00            
ATOM   4650  OD2 ASP X 281      33.235  59.672  27.989  0.00  0.00            
ATOM   4651  C   ASP X 281      29.599  59.680  29.737  0.00  0.00            
ATOM   4652  O   ASP X 281      29.581  60.862  30.171  0.00  0.00            
ATOM   4653  N   THR X 282      28.524  58.848  29.948  0.00  0.00            
ATOM   4654  HN  THR X 282      28.665  57.865  29.858  0.00  0.00            
ATOM   4655  CA  THR X 282      27.359  59.383  30.642  0.00  0.00            
ATOM   4656  HA  THR X 282      27.266  60.456  30.573  0.00  0.00            
ATOM   4657  CB  THR X 282      26.089  58.752  30.176  0.00  0.00            
ATOM   4658  HB  THR X 282      26.116  57.642  30.182  0.00  0.00            
ATOM   4659  OG1 THR X 282      25.913  59.025  28.761  0.00  0.00            
ATOM   4660  HG1 THR X 282      26.700  58.636  28.374  0.00  0.00            
ATOM   4661  CG2 THR X 282      24.755  59.308  30.872  0.00  0.00            
ATOM   4662 HG21 THR X 282      24.689  58.852  31.883  0.00  0.00            
ATOM   4663 HG22 THR X 282      23.836  59.086  30.289  0.00  0.00            
ATOM   4664 HG23 THR X 282      24.789  60.418  30.849  0.00  0.00            
ATOM   4665  C   THR X 282      27.553  59.081  32.117  0.00  0.00            
ATOM   4666  O   THR X 282      27.304  59.889  33.014  0.00  0.00            
ATOM   4667  N   ALA X 283      28.032  57.878  32.345  0.00  0.00            
ATOM   4668  HN  ALA X 283      28.259  57.228  31.624  0.00  0.00            
ATOM   4669  CA  ALA X 283      28.346  57.338  33.665  0.00  0.00            
ATOM   4670  HA  ALA X 283      27.420  57.405  34.217  0.00  0.00            
ATOM   4671  CB  ALA X 283      29.003  55.894  33.442  0.00  0.00            
ATOM   4672  HB1 ALA X 283      28.335  55.445  32.677  0.00  0.00            
ATOM   4673  HB2 ALA X 283      29.058  55.269  34.359  0.00  0.00            
ATOM   4674  HB3 ALA X 283      29.999  55.975  32.956  0.00  0.00            
ATOM   4675  C   ALA X 283      29.397  58.198  34.371  0.00  0.00            
ATOM   4676  O   ALA X 283      29.277  58.335  35.585  0.00  0.00            
ATOM   4677  N   MET X 284      30.453  58.649  33.790  0.00  0.00            
ATOM   4678  HN  MET X 284      30.585  58.493  32.815  0.00  0.00            
ATOM   4679  CA  MET X 284      31.552  59.370  34.512  0.00  0.00            
ATOM   4680  HA  MET X 284      31.999  58.681  35.213  0.00  0.00            
ATOM   4681  CB  MET X 284      32.802  59.807  33.647  0.00  0.00            
ATOM   4682  HB1 MET X 284      33.329  60.610  34.204  0.00  0.00            
ATOM   4683  HB2 MET X 284      32.359  60.155  32.689  0.00  0.00            
ATOM   4684  CG  MET X 284      33.659  58.654  33.293  0.00  0.00            
ATOM   4685  HG1 MET X 284      34.306  59.027  32.471  0.00  0.00            
ATOM   4686  HG2 MET X 284      33.070  57.830  32.836  0.00  0.00            
ATOM   4687  SD  MET X 284      34.772  58.113  34.581  0.00  0.00            
ATOM   4688  CE  MET X 284      36.148  57.547  33.607  0.00  0.00            
ATOM   4689  HE1 MET X 284      35.822  56.862  32.796  0.00  0.00            
ATOM   4690  HE2 MET X 284      36.963  57.174  34.264  0.00  0.00            
ATOM   4691  HE3 MET X 284      36.619  58.462  33.190  0.00  0.00            
ATOM   4692  C   MET X 284      31.131  60.658  35.227  0.00  0.00            
ATOM   4693  O   MET X 284      31.483  60.783  36.390  0.00  0.00            
ATOM   4694  N   PRO X 285      30.396  61.599  34.664  0.00  0.00            
ATOM   4695  CD  PRO X 285      30.485  61.917  33.216  0.00  0.00            
ATOM   4696  HD1 PRO X 285      30.081  61.012  32.714  0.00  0.00            
ATOM   4697  HD2 PRO X 285      31.514  62.290  33.023  0.00  0.00            
ATOM   4698  CA  PRO X 285      30.060  62.811  35.406  0.00  0.00            
ATOM   4699  HA  PRO X 285      30.974  63.235  35.795  0.00  0.00            
ATOM   4700  CB  PRO X 285      29.520  63.745  34.349  0.00  0.00            
ATOM   4701  HB1 PRO X 285      30.212  64.600  34.192  0.00  0.00            
ATOM   4702  HB2 PRO X 285      28.596  64.182  34.786  0.00  0.00            
ATOM   4703  CG  PRO X 285      29.371  62.937  33.113  0.00  0.00            
ATOM   4704  HG1 PRO X 285      28.360  62.481  33.185  0.00  0.00            
ATOM   4705  HG2 PRO X 285      29.446  63.640  32.256  0.00  0.00            
ATOM   4706  C   PRO X 285      29.046  62.528  36.493  0.00  0.00            
ATOM   4707  O   PRO X 285      29.043  63.148  37.526  0.00  0.00            
ATOM   4708  N   ILE X 286      28.161  61.548  36.239  0.00  0.00            
ATOM   4709  HN  ILE X 286      28.055  61.129  35.341  0.00  0.00            
ATOM   4710  CA  ILE X 286      27.346  60.938  37.253  0.00  0.00            
ATOM   4711  HA  ILE X 286      26.663  61.616  37.744  0.00  0.00            
ATOM   4712  CB  ILE X 286      26.508  59.749  36.721  0.00  0.00            
ATOM   4713  HB  ILE X 286      27.138  58.985  36.218  0.00  0.00            
ATOM   4714  CG2 ILE X 286      25.775  59.043  37.884  0.00  0.00            
ATOM   4715 HG21 ILE X 286      25.462  59.687  38.733  0.00  0.00            
ATOM   4716 HG22 ILE X 286      26.343  58.173  38.279  0.00  0.00            
ATOM   4717 HG23 ILE X 286      24.937  58.471  37.431  0.00  0.00            
ATOM   4718  CG1 ILE X 286      25.481  60.362  35.758  0.00  0.00            
ATOM   4719 HG11 ILE X 286      25.902  60.922  34.895  0.00  0.00            
ATOM   4720 HG12 ILE X 286      24.847  61.054  36.353  0.00  0.00            
ATOM   4721  CD  ILE X 286      24.625  59.250  35.073  0.00  0.00            
ATOM   4722  HD1 ILE X 286      25.278  58.542  34.520  0.00  0.00            
ATOM   4723  HD2 ILE X 286      23.792  59.581  34.418  0.00  0.00            
ATOM   4724  HD3 ILE X 286      24.054  58.614  35.782  0.00  0.00            
ATOM   4725  C   ILE X 286      28.060  60.458  38.495  0.00  0.00            
ATOM   4726  O   ILE X 286      27.827  60.847  39.633  0.00  0.00            
ATOM   4727  N   THR X 287      28.990  59.490  38.357  0.00  0.00            
ATOM   4728  HN  THR X 287      29.052  59.087  37.447  0.00  0.00            
ATOM   4729  CA  THR X 287      29.836  58.789  39.294  0.00  0.00            
ATOM   4730  HA  THR X 287      29.240  58.499  40.147  0.00  0.00            
ATOM   4731  CB  THR X 287      30.728  57.674  38.666  0.00  0.00            
ATOM   4732  HB  THR X 287      31.336  58.229  37.919  0.00  0.00            
ATOM   4733  OG1 THR X 287      29.910  56.669  38.081  0.00  0.00            
ATOM   4734  HG1 THR X 287      29.549  57.089  37.297  0.00  0.00            
ATOM   4735  CG2 THR X 287      31.615  56.869  39.556  0.00  0.00            
ATOM   4736 HG21 THR X 287      32.085  56.079  38.931  0.00  0.00            
ATOM   4737 HG22 THR X 287      31.072  56.275  40.322  0.00  0.00            
ATOM   4738 HG23 THR X 287      32.368  57.517  40.055  0.00  0.00            
ATOM   4739  C   THR X 287      30.770  59.767  40.037  0.00  0.00            
ATOM   4740  O   THR X 287      30.995  59.657  41.248  0.00  0.00            
ATOM   4741  N   ILE X 288      31.334  60.722  39.262  0.00  0.00            
ATOM   4742  HN  ILE X 288      31.099  60.667  38.295  0.00  0.00            
ATOM   4743  CA  ILE X 288      32.211  61.810  39.679  0.00  0.00            
ATOM   4744  HA  ILE X 288      32.971  61.273  40.226  0.00  0.00            
ATOM   4745  CB  ILE X 288      33.008  62.559  38.552  0.00  0.00            
ATOM   4746  HB  ILE X 288      32.371  62.747  37.661  0.00  0.00            
ATOM   4747  CG2 ILE X 288      33.539  63.897  39.085  0.00  0.00            
ATOM   4748 HG21 ILE X 288      33.902  63.729  40.122  0.00  0.00            
ATOM   4749 HG22 ILE X 288      32.692  64.598  39.243  0.00  0.00            
ATOM   4750 HG23 ILE X 288      34.218  64.450  38.402  0.00  0.00            
ATOM   4751  CG1 ILE X 288      34.151  61.614  38.141  0.00  0.00            
ATOM   4752 HG11 ILE X 288      33.741  60.592  37.993  0.00  0.00            
ATOM   4753 HG12 ILE X 288      34.951  61.569  38.910  0.00  0.00            
ATOM   4754  CD  ILE X 288      34.726  62.031  36.837  0.00  0.00            
ATOM   4755  HD1 ILE X 288      35.223  63.010  36.664  0.00  0.00            
ATOM   4756  HD2 ILE X 288      33.874  61.841  36.150  0.00  0.00            
ATOM   4757  HD3 ILE X 288      35.451  61.229  36.585  0.00  0.00            
ATOM   4758  C   ILE X 288      31.467  62.736  40.643  0.00  0.00            
ATOM   4759  O   ILE X 288      31.894  63.073  41.726  0.00  0.00            
ATOM   4760  N   CYS X 289      30.152  62.967  40.329  0.00  0.00            
ATOM   4761  HN  CYS X 289      29.743  62.681  39.466  0.00  0.00            
ATOM   4762  CA  CYS X 289      29.241  63.739  41.179  0.00  0.00            
ATOM   4763  HA  CYS X 289      29.805  64.612  41.474  0.00  0.00            
ATOM   4764  CB  CYS X 289      27.924  64.093  40.408  0.00  0.00            
ATOM   4765  HB1 CYS X 289      27.298  63.183  40.289  0.00  0.00            
ATOM   4766  HB2 CYS X 289      28.300  64.278  39.379  0.00  0.00            
ATOM   4767  SG  CYS X 289      26.815  65.331  41.150  0.00  0.00            
ATOM   4768  HG1 CYS X 289      26.109  64.536  41.940  0.00  0.00            
ATOM   4769  C   CYS X 289      28.937  63.055  42.498  0.00  0.00            
ATOM   4770  O   CYS X 289      29.026  63.746  43.515  0.00  0.00            
ATOM   4771  N   ILE X 290      28.676  61.710  42.446  0.00  0.00            
ATOM   4772  HN  ILE X 290      28.646  61.328  41.525  0.00  0.00            
ATOM   4773  CA  ILE X 290      28.565  60.885  43.686  0.00  0.00            
ATOM   4774  HA  ILE X 290      27.735  61.220  44.291  0.00  0.00            
ATOM   4775  CB  ILE X 290      28.240  59.378  43.324  0.00  0.00            
ATOM   4776  HB  ILE X 290      29.009  59.190  42.544  0.00  0.00            
ATOM   4777  CG2 ILE X 290      28.318  58.430  44.553  0.00  0.00            
ATOM   4778 HG21 ILE X 290      27.740  58.798  45.427  0.00  0.00            
ATOM   4779 HG22 ILE X 290      29.348  58.380  44.966  0.00  0.00            
ATOM   4780 HG23 ILE X 290      28.046  57.403  44.231  0.00  0.00            
ATOM   4781  CG1 ILE X 290      26.914  59.241  42.664  0.00  0.00            
ATOM   4782 HG11 ILE X 290      26.658  60.101  42.009  0.00  0.00            
ATOM   4783 HG12 ILE X 290      26.114  59.308  43.433  0.00  0.00            
ATOM   4784  CD  ILE X 290      26.715  58.035  41.758  0.00  0.00            
ATOM   4785  HD1 ILE X 290      27.333  57.139  41.984  0.00  0.00            
ATOM   4786  HD2 ILE X 290      26.901  58.457  40.747  0.00  0.00            
ATOM   4787  HD3 ILE X 290      25.685  57.622  41.709  0.00  0.00            
ATOM   4788  C   ILE X 290      29.772  60.979  44.573  0.00  0.00            
ATOM   4789  O   ILE X 290      29.653  61.153  45.784  0.00  0.00            
ATOM   4790  N   ALA X 291      30.987  60.818  43.949  0.00  0.00            
ATOM   4791  HN  ALA X 291      31.034  60.516  43.000  0.00  0.00            
ATOM   4792  CA  ALA X 291      32.249  60.890  44.626  0.00  0.00            
ATOM   4793  HA  ALA X 291      32.211  60.137  45.400  0.00  0.00            
ATOM   4794  CB  ALA X 291      33.309  60.508  43.620  0.00  0.00            
ATOM   4795  HB1 ALA X 291      34.334  60.594  44.039  0.00  0.00            
ATOM   4796  HB2 ALA X 291      33.206  61.146  42.716  0.00  0.00            
ATOM   4797  HB3 ALA X 291      33.120  59.470  43.272  0.00  0.00            
ATOM   4798  C   ALA X 291      32.611  62.267  45.260  0.00  0.00            
ATOM   4799  O   ALA X 291      32.850  62.349  46.413  0.00  0.00            
ATOM   4800  N   TYR X 292      32.443  63.351  44.530  0.00  0.00            
ATOM   4801  HN  TYR X 292      32.295  63.217  43.553  0.00  0.00            
ATOM   4802  CA  TYR X 292      32.571  64.704  45.031  0.00  0.00            
ATOM   4803  HA  TYR X 292      33.535  64.902  45.474  0.00  0.00            
ATOM   4804  CB  TYR X 292      32.537  65.724  43.810  0.00  0.00            
ATOM   4805  HB1 TYR X 292      32.488  66.716  44.307  0.00  0.00            
ATOM   4806  HB2 TYR X 292      31.637  65.631  43.164  0.00  0.00            
ATOM   4807  CG  TYR X 292      33.820  65.606  42.912  0.00  0.00            
ATOM   4808  CD1 TYR X 292      33.992  66.368  41.691  0.00  0.00            
ATOM   4809  HD1 TYR X 292      33.155  66.974  41.375  0.00  0.00            
ATOM   4810  CE1 TYR X 292      35.113  66.262  40.841  0.00  0.00            
ATOM   4811  HE1 TYR X 292      35.211  66.819  39.922  0.00  0.00            
ATOM   4812  CZ  TYR X 292      36.111  65.331  41.119  0.00  0.00            
ATOM   4813  OH  TYR X 292      37.088  64.967  40.096  0.00  0.00            
ATOM   4814  HH  TYR X 292      37.515  64.136  40.316  0.00  0.00            
ATOM   4815  CD2 TYR X 292      34.891  64.699  43.170  0.00  0.00            
ATOM   4816  HD2 TYR X 292      34.985  64.227  44.137  0.00  0.00            
ATOM   4817  CE2 TYR X 292      35.927  64.492  42.199  0.00  0.00            
ATOM   4818  HE2 TYR X 292      36.777  63.895  42.494  0.00  0.00            
ATOM   4819  C   TYR X 292      31.512  64.941  46.148  0.00  0.00            
ATOM   4820  O   TYR X 292      31.894  65.404  47.213  0.00  0.00            
ATOM   4821  N   PHE X 293      30.197  64.617  45.913  0.00  0.00            
ATOM   4822  HN  PHE X 293      29.971  64.266  45.008  0.00  0.00            
ATOM   4823  CA  PHE X 293      29.172  64.579  46.916  0.00  0.00            
ATOM   4824  HA  PHE X 293      29.070  65.588  47.287  0.00  0.00            
ATOM   4825  CB  PHE X 293      27.778  64.121  46.357  0.00  0.00            
ATOM   4826  HB1 PHE X 293      27.933  63.232  45.710  0.00  0.00            
ATOM   4827  HB2 PHE X 293      27.405  64.976  45.753  0.00  0.00            
ATOM   4828  CG  PHE X 293      26.744  63.768  47.390  0.00  0.00            
ATOM   4829  CD1 PHE X 293      26.246  62.484  47.666  0.00  0.00            
ATOM   4830  HD1 PHE X 293      26.452  61.687  46.966  0.00  0.00            
ATOM   4831  CE1 PHE X 293      25.525  62.199  48.807  0.00  0.00            
ATOM   4832  HE1 PHE X 293      25.284  61.194  49.119  0.00  0.00            
ATOM   4833  CZ  PHE X 293      25.169  63.220  49.678  0.00  0.00            
ATOM   4834  HZ  PHE X 293      24.639  62.965  50.584  0.00  0.00            
ATOM   4835  CD2 PHE X 293      26.371  64.821  48.261  0.00  0.00            
ATOM   4836  HD2 PHE X 293      26.733  65.827  48.107  0.00  0.00            
ATOM   4837  CE2 PHE X 293      25.552  64.554  49.360  0.00  0.00            
ATOM   4838  HE2 PHE X 293      25.235  65.264  50.110  0.00  0.00            
ATOM   4839  C   PHE X 293      29.578  63.902  48.226  0.00  0.00            
ATOM   4840  O   PHE X 293      29.435  64.594  49.275  0.00  0.00            
ATOM   4841  N   ASN X 294      29.950  62.637  48.201  0.00  0.00            
ATOM   4842  HN  ASN X 294      30.013  62.162  47.327  0.00  0.00            
ATOM   4843  CA  ASN X 294      30.522  62.004  49.396  0.00  0.00            
ATOM   4844  HA  ASN X 294      29.800  62.086  50.195  0.00  0.00            
ATOM   4845  CB  ASN X 294      30.842  60.500  49.035  0.00  0.00            
ATOM   4846  HB1 ASN X 294      31.495  59.952  49.748  0.00  0.00            
ATOM   4847  HB2 ASN X 294      31.365  60.570  48.057  0.00  0.00            
ATOM   4848  CG  ASN X 294      29.588  59.800  48.832  0.00  0.00            
ATOM   4849  OD1 ASN X 294      28.591  59.782  49.583  0.00  0.00            
ATOM   4850  ND2 ASN X 294      29.525  58.959  47.780  0.00  0.00            
ATOM   4851 HD21 ASN X 294      30.406  58.752  47.354  0.00  0.00            
ATOM   4852 HD22 ASN X 294      28.648  58.509  47.612  0.00  0.00            
ATOM   4853  C   ASN X 294      31.710  62.672  50.051  0.00  0.00            
ATOM   4854  O   ASN X 294      31.809  62.872  51.224  0.00  0.00            
ATOM   4855  N   ASN X 295      32.770  63.085  49.239  0.00  0.00            
ATOM   4856  HN  ASN X 295      32.749  62.934  48.254  0.00  0.00            
ATOM   4857  CA  ASN X 295      33.881  63.818  49.860  0.00  0.00            
ATOM   4858  HA  ASN X 295      34.369  63.168  50.571  0.00  0.00            
ATOM   4859  CB  ASN X 295      35.054  64.301  48.888  0.00  0.00            
ATOM   4860  HB1 ASN X 295      35.842  64.731  49.542  0.00  0.00            
ATOM   4861  HB2 ASN X 295      34.548  65.048  48.241  0.00  0.00            
ATOM   4862  CG  ASN X 295      35.663  63.241  48.007  0.00  0.00            
ATOM   4863  OD1 ASN X 295      35.730  63.281  46.774  0.00  0.00            
ATOM   4864  ND2 ASN X 295      36.075  62.178  48.673  0.00  0.00            
ATOM   4865 HD21 ASN X 295      36.315  61.388  48.109  0.00  0.00            
ATOM   4866 HD22 ASN X 295      35.924  62.235  49.660  0.00  0.00            
ATOM   4867  C   ASN X 295      33.428  65.139  50.677  0.00  0.00            
ATOM   4868  O   ASN X 295      33.864  65.432  51.739  0.00  0.00            
ATOM   4869  N   CYS X 296      32.572  65.911  50.095  0.00  0.00            
ATOM   4870  HN  CYS X 296      32.297  65.679  49.165  0.00  0.00            
ATOM   4871  CA  CYS X 296      31.849  67.020  50.609  0.00  0.00            
ATOM   4872  HA  CYS X 296      32.581  67.674  51.060  0.00  0.00            
ATOM   4873  CB  CYS X 296      31.115  67.748  49.496  0.00  0.00            
ATOM   4874  HB1 CYS X 296      30.224  67.184  49.144  0.00  0.00            
ATOM   4875  HB2 CYS X 296      31.823  67.670  48.644  0.00  0.00            
ATOM   4876  SG  CYS X 296      30.555  69.470  49.960  0.00  0.00            
ATOM   4877  HG1 CYS X 296      29.733  69.057  50.913  0.00  0.00            
ATOM   4878  C   CYS X 296      30.918  66.733  51.790  0.00  0.00            
ATOM   4879  O   CYS X 296      30.765  67.621  52.644  0.00  0.00            
ATOM   4880  N   LEU X 297      30.452  65.473  51.943  0.00  0.00            
ATOM   4881  HN  LEU X 297      30.435  64.869  51.149  0.00  0.00            
ATOM   4882  CA  LEU X 297      29.610  65.162  53.046  0.00  0.00            
ATOM   4883  HA  LEU X 297      28.845  65.915  53.166  0.00  0.00            
ATOM   4884  CB  LEU X 297      28.988  63.853  52.615  0.00  0.00            
ATOM   4885  HB1 LEU X 297      29.758  63.088  52.378  0.00  0.00            
ATOM   4886  HB2 LEU X 297      28.382  64.113  51.722  0.00  0.00            
ATOM   4887  CG  LEU X 297      28.127  63.123  53.691  0.00  0.00            
ATOM   4888  HG  LEU X 297      28.863  62.861  54.481  0.00  0.00            
ATOM   4889  CD1 LEU X 297      27.002  64.045  54.224  0.00  0.00            
ATOM   4890 HD11 LEU X 297      26.308  63.353  54.746  0.00  0.00            
ATOM   4891 HD12 LEU X 297      26.458  64.497  53.367  0.00  0.00            
ATOM   4892 HD13 LEU X 297      27.415  64.852  54.866  0.00  0.00            
ATOM   4893  CD2 LEU X 297      27.624  61.775  53.149  0.00  0.00            
ATOM   4894 HD21 LEU X 297      26.999  61.995  52.258  0.00  0.00            
ATOM   4895 HD22 LEU X 297      27.215  61.157  53.977  0.00  0.00            
ATOM   4896 HD23 LEU X 297      28.437  61.109  52.790  0.00  0.00            
ATOM   4897  C   LEU X 297      30.472  64.958  54.331  0.00  0.00            
ATOM   4898  O   LEU X 297      29.974  65.053  55.464  0.00  0.00            
ATOM   4899  N   ASN X 298      31.740  64.602  54.178  0.00  0.00            
ATOM   4900  HN  ASN X 298      32.062  64.532  53.237  0.00  0.00            
ATOM   4901  CA  ASN X 298      32.588  64.252  55.344  0.00  0.00            
ATOM   4902  HA  ASN X 298      32.143  63.403  55.841  0.00  0.00            
ATOM   4903  CB  ASN X 298      34.023  63.690  54.938  0.00  0.00            
ATOM   4904  HB1 ASN X 298      34.574  63.646  55.902  0.00  0.00            
ATOM   4905  HB2 ASN X 298      34.421  64.391  54.173  0.00  0.00            
ATOM   4906  CG  ASN X 298      34.041  62.308  54.279  0.00  0.00            
ATOM   4907  OD1 ASN X 298      33.066  61.590  54.364  0.00  0.00            
ATOM   4908  ND2 ASN X 298      35.168  61.959  53.653  0.00  0.00            
ATOM   4909 HD21 ASN X 298      36.030  62.462  53.713  0.00  0.00            
ATOM   4910 HD22 ASN X 298      35.204  61.136  53.086  0.00  0.00            
ATOM   4911  C   ASN X 298      32.823  65.443  56.398  0.00  0.00            
ATOM   4912  O   ASN X 298      32.836  65.116  57.592  0.00  0.00            
ATOM   4913  N   PRO X 299      33.028  66.701  56.026  0.00  0.00            
ATOM   4914  CD  PRO X 299      33.772  67.165  54.877  0.00  0.00            
ATOM   4915  HD1 PRO X 299      33.148  67.127  53.958  0.00  0.00            
ATOM   4916  HD2 PRO X 299      34.671  66.526  54.746  0.00  0.00            
ATOM   4917  CA  PRO X 299      32.760  67.801  56.923  0.00  0.00            
ATOM   4918  HA  PRO X 299      33.570  67.654  57.622  0.00  0.00            
ATOM   4919  CB  PRO X 299      33.016  68.958  56.010  0.00  0.00            
ATOM   4920  HB1 PRO X 299      33.148  69.921  56.548  0.00  0.00            
ATOM   4921  HB2 PRO X 299      32.059  69.195  55.498  0.00  0.00            
ATOM   4922  CG  PRO X 299      34.205  68.557  55.185  0.00  0.00            
ATOM   4923  HG1 PRO X 299      34.259  69.130  54.235  0.00  0.00            
ATOM   4924  HG2 PRO X 299      35.216  68.604  55.643  0.00  0.00            
ATOM   4925  C   PRO X 299      31.594  67.812  57.849  0.00  0.00            
ATOM   4926  O   PRO X 299      31.813  68.174  59.024  0.00  0.00            
ATOM   4927  N   LEU X 300      30.493  67.161  57.367  0.00  0.00            
ATOM   4928  HN  LEU X 300      30.559  66.521  56.606  0.00  0.00            
ATOM   4929  CA  LEU X 300      29.265  67.124  58.161  0.00  0.00            
ATOM   4930  HA  LEU X 300      28.981  68.151  58.335  0.00  0.00            
ATOM   4931  CB  LEU X 300      28.137  66.456  57.376  0.00  0.00            
ATOM   4932  HB1 LEU X 300      28.314  65.360  57.330  0.00  0.00            
ATOM   4933  HB2 LEU X 300      28.170  66.831  56.330  0.00  0.00            
ATOM   4934  CG  LEU X 300      26.825  66.787  58.049  0.00  0.00            
ATOM   4935  HG  LEU X 300      26.852  66.374  59.081  0.00  0.00            
ATOM   4936  CD1 LEU X 300      26.456  68.295  57.996  0.00  0.00            
ATOM   4937 HD11 LEU X 300      27.132  68.845  58.685  0.00  0.00            
ATOM   4938 HD12 LEU X 300      25.453  68.538  58.407  0.00  0.00            
ATOM   4939 HD13 LEU X 300      26.455  68.689  56.957  0.00  0.00            
ATOM   4940  CD2 LEU X 300      25.764  65.936  57.365  0.00  0.00            
ATOM   4941 HD21 LEU X 300      25.625  66.403  56.366  0.00  0.00            
ATOM   4942 HD22 LEU X 300      24.820  65.878  57.948  0.00  0.00            
ATOM   4943 HD23 LEU X 300      26.189  64.916  57.248  0.00  0.00            
ATOM   4944  C   LEU X 300      29.439  66.422  59.455  0.00  0.00            
ATOM   4945  O   LEU X 300      28.944  66.764  60.511  0.00  0.00            
ATOM   4946  N   PHE X 301      30.226  65.352  59.423  0.00  0.00            
ATOM   4947  HN  PHE X 301      30.646  65.153  58.541  0.00  0.00            
ATOM   4948  CA  PHE X 301      30.478  64.447  60.499  0.00  0.00            
ATOM   4949  HA  PHE X 301      29.618  64.155  61.083  0.00  0.00            
ATOM   4950  CB  PHE X 301      31.284  63.106  60.009  0.00  0.00            
ATOM   4951  HB1 PHE X 301      31.244  62.292  60.765  0.00  0.00            
ATOM   4952  HB2 PHE X 301      32.373  63.307  59.921  0.00  0.00            
ATOM   4953  CG  PHE X 301      30.671  62.478  58.818  0.00  0.00            
ATOM   4954  CD1 PHE X 301      31.619  61.683  58.012  0.00  0.00            
ATOM   4955  HD1 PHE X 301      32.656  61.909  58.210  0.00  0.00            
ATOM   4956  CE1 PHE X 301      31.278  60.945  56.885  0.00  0.00            
ATOM   4957  HE1 PHE X 301      31.909  60.335  56.255  0.00  0.00            
ATOM   4958  CZ  PHE X 301      29.945  61.124  56.449  0.00  0.00            
ATOM   4959  HZ  PHE X 301      29.613  60.566  55.587  0.00  0.00            
ATOM   4960  CD2 PHE X 301      29.345  62.502  58.357  0.00  0.00            
ATOM   4961  HD2 PHE X 301      28.657  63.096  58.940  0.00  0.00            
ATOM   4962  CE2 PHE X 301      29.024  61.920  57.114  0.00  0.00            
ATOM   4963  HE2 PHE X 301      27.996  61.896  56.784  0.00  0.00            
ATOM   4964  C   PHE X 301      31.403  65.057  61.515  0.00  0.00            
ATOM   4965  O   PHE X 301      31.212  64.811  62.684  0.00  0.00            
ATOM   4966  N   TYR X 302      32.346  65.939  61.192  0.00  0.00            
ATOM   4967  HN  TYR X 302      32.565  66.154  60.243  0.00  0.00            
ATOM   4968  CA  TYR X 302      33.026  66.696  62.237  0.00  0.00            
ATOM   4969  HA  TYR X 302      33.272  65.988  63.015  0.00  0.00            
ATOM   4970  CB  TYR X 302      34.235  67.377  61.635  0.00  0.00            
ATOM   4971  HB1 TYR X 302      34.776  67.886  62.461  0.00  0.00            
ATOM   4972  HB2 TYR X 302      34.041  68.124  60.837  0.00  0.00            
ATOM   4973  CG  TYR X 302      35.163  66.347  61.027  0.00  0.00            
ATOM   4974  CD1 TYR X 302      36.264  65.955  61.861  0.00  0.00            
ATOM   4975  HD1 TYR X 302      36.264  66.300  62.884  0.00  0.00            
ATOM   4976  CE1 TYR X 302      37.239  65.057  61.373  0.00  0.00            
ATOM   4977  HE1 TYR X 302      38.121  64.762  61.923  0.00  0.00            
ATOM   4978  CZ  TYR X 302      37.125  64.649  60.014  0.00  0.00            
ATOM   4979  OH  TYR X 302      38.083  63.904  59.301  0.00  0.00            
ATOM   4980  HH  TYR X 302      37.827  63.869  58.376  0.00  0.00            
ATOM   4981  CD2 TYR X 302      35.045  65.912  59.713  0.00  0.00            
ATOM   4982  HD2 TYR X 302      34.338  66.420  59.074  0.00  0.00            
ATOM   4983  CE2 TYR X 302      36.081  65.078  59.177  0.00  0.00            
ATOM   4984  HE2 TYR X 302      36.094  64.736  58.153  0.00  0.00            
ATOM   4985  C   TYR X 302      32.229  67.783  62.826  0.00  0.00            
ATOM   4986  O   TYR X 302      32.528  68.199  63.969  0.00  0.00            
ATOM   4987  N   GLY X 303      31.272  68.319  62.073  0.00  0.00            
ATOM   4988  HN  GLY X 303      31.295  68.026  61.121  0.00  0.00            
ATOM   4989  CA  GLY X 303      30.409  69.414  62.440  0.00  0.00            
ATOM   4990  HA1 GLY X 303      30.006  69.841  61.534  0.00  0.00            
ATOM   4991  HA2 GLY X 303      31.014  70.101  63.013  0.00  0.00            
ATOM   4992  C   GLY X 303      29.297  68.868  63.301  0.00  0.00            
ATOM   4993  O   GLY X 303      28.882  69.425  64.319  0.00  0.00            
ATOM   4994  N   PHE X 304      28.821  67.618  62.958  0.00  0.00            
ATOM   4995  HN  PHE X 304      29.059  67.124  62.126  0.00  0.00            
ATOM   4996  CA  PHE X 304      27.958  66.739  63.821  0.00  0.00            
ATOM   4997  HA  PHE X 304      26.998  67.163  64.075  0.00  0.00            
ATOM   4998  CB  PHE X 304      27.667  65.349  63.116  0.00  0.00            
ATOM   4999  HB1 PHE X 304      27.546  64.561  63.889  0.00  0.00            
ATOM   5000  HB2 PHE X 304      28.492  65.113  62.411  0.00  0.00            
ATOM   5001  CG  PHE X 304      26.407  65.383  62.298  0.00  0.00            
ATOM   5002  CD1 PHE X 304      25.749  66.515  61.913  0.00  0.00            
ATOM   5003  HD1 PHE X 304      26.014  67.492  62.289  0.00  0.00            
ATOM   5004  CE1 PHE X 304      24.592  66.504  61.104  0.00  0.00            
ATOM   5005  HE1 PHE X 304      24.207  67.429  60.701  0.00  0.00            
ATOM   5006  CZ  PHE X 304      24.050  65.237  60.825  0.00  0.00            
ATOM   5007  HZ  PHE X 304      23.156  65.150  60.225  0.00  0.00            
ATOM   5008  CD2 PHE X 304      25.884  64.162  61.926  0.00  0.00            
ATOM   5009  HD2 PHE X 304      26.428  63.267  62.188  0.00  0.00            
ATOM   5010  CE2 PHE X 304      24.699  64.044  61.191  0.00  0.00            
ATOM   5011  HE2 PHE X 304      24.177  63.136  60.926  0.00  0.00            
ATOM   5012  C   PHE X 304      28.590  66.440  65.103  0.00  0.00            
ATOM   5013  O   PHE X 304      27.943  66.404  66.123  0.00  0.00            
ATOM   5014  N   LEU X 305      29.951  66.143  65.117  0.00  0.00            
ATOM   5015  HN  LEU X 305      30.479  66.343  64.295  0.00  0.00            
ATOM   5016  CA  LEU X 305      30.727  65.968  66.414  0.00  0.00            
ATOM   5017  HA  LEU X 305      30.280  65.199  67.027  0.00  0.00            
ATOM   5018  CB  LEU X 305      32.147  65.482  66.273  0.00  0.00            
ATOM   5019  HB1 LEU X 305      32.773  66.182  65.679  0.00  0.00            
ATOM   5020  HB2 LEU X 305      31.952  64.579  65.656  0.00  0.00            
ATOM   5021  CG  LEU X 305      32.834  64.951  67.523  0.00  0.00            
ATOM   5022  HG  LEU X 305      32.860  65.805  68.233  0.00  0.00            
ATOM   5023  CD1 LEU X 305      32.228  63.729  68.240  0.00  0.00            
ATOM   5024 HD11 LEU X 305      31.885  62.935  67.543  0.00  0.00            
ATOM   5025 HD12 LEU X 305      31.243  63.972  68.695  0.00  0.00            
ATOM   5026 HD13 LEU X 305      32.891  63.446  69.084  0.00  0.00            
ATOM   5027  CD2 LEU X 305      34.286  64.569  67.123  0.00  0.00            
ATOM   5028 HD21 LEU X 305      34.856  65.445  66.746  0.00  0.00            
ATOM   5029 HD22 LEU X 305      34.297  63.833  66.291  0.00  0.00            
ATOM   5030 HD23 LEU X 305      34.739  64.036  67.986  0.00  0.00            
ATOM   5031  C   LEU X 305      30.710  67.252  67.261  0.00  0.00            
ATOM   5032  O   LEU X 305      30.358  67.248  68.449  0.00  0.00            
ATOM   5033  N   GLY X 306      30.913  68.392  66.585  0.00  0.00            
ATOM   5034  HN  GLY X 306      31.198  68.424  65.630  0.00  0.00            
ATOM   5035  CA  GLY X 306      30.770  69.673  67.199  0.00  0.00            
ATOM   5036  HA1 GLY X 306      30.974  70.435  66.461  0.00  0.00            
ATOM   5037  HA2 GLY X 306      31.461  69.725  68.027  0.00  0.00            
ATOM   5038  C   GLY X 306      29.339  69.864  67.754  0.00  0.00            
ATOM   5039  O   GLY X 306      29.169  70.472  68.826  0.00  0.00            
ATOM   5040  N   LYS X 307      28.263  69.417  67.124  0.00  0.00            
ATOM   5041  HN  LYS X 307      28.490  69.082  66.213  0.00  0.00            
ATOM   5042  CA  LYS X 307      26.905  69.562  67.551  0.00  0.00            
ATOM   5043  HA  LYS X 307      26.722  70.582  67.856  0.00  0.00            
ATOM   5044  CB  LYS X 307      25.874  69.113  66.463  0.00  0.00            
ATOM   5045  HB1 LYS X 307      24.924  68.843  66.972  0.00  0.00            
ATOM   5046  HB2 LYS X 307      26.368  68.222  66.023  0.00  0.00            
ATOM   5047  CG  LYS X 307      25.703  70.159  65.336  0.00  0.00            
ATOM   5048  HG1 LYS X 307      25.218  69.649  64.476  0.00  0.00            
ATOM   5049  HG2 LYS X 307      26.751  70.456  65.117  0.00  0.00            
ATOM   5050  CD  LYS X 307      24.911  71.403  65.897  0.00  0.00            
ATOM   5051  HD1 LYS X 307      25.352  71.638  66.889  0.00  0.00            
ATOM   5052  HD2 LYS X 307      23.857  71.152  66.143  0.00  0.00            
ATOM   5053  CE  LYS X 307      25.000  72.652  65.026  0.00  0.00            
ATOM   5054  HE1 LYS X 307      24.633  72.373  64.016  0.00  0.00            
ATOM   5055  HE2 LYS X 307      26.017  73.095  64.952  0.00  0.00            
ATOM   5056  NZ  LYS X 307      24.081  73.745  65.400  0.00  0.00            
ATOM   5057  HZ1 LYS X 307      24.508  74.340  66.139  0.00  0.00            
ATOM   5058  HZ2 LYS X 307      23.158  73.444  65.772  0.00  0.00            
ATOM   5059  HZ3 LYS X 307      23.969  74.322  64.542  0.00  0.00            
ATOM   5060  C   LYS X 307      26.670  68.691  68.762  0.00  0.00            
ATOM   5061  O   LYS X 307      26.021  69.128  69.708  0.00  0.00            
ATOM   5062  N   LYS X 308      27.222  67.497  68.798  0.00  0.00
[truncated: 14,541 more chars]
